# Supplementary material for: Untargeted Mass Spectrometry Lipidomics identifies correlation between serum sphingomyelins and plasma cholesterol
Source: Lipids Health Dis. 2019 Feb 2;18:38. doi: 10.1186/s12944-018-0948-5 (PMC6359757; doi:10.1186/s12944-018-0948-5)
Supplement: Supplementary file 2 — Table S1. Details of metabolic features significantly associated (FDR adjusted P < 0.05) with quantitative variations ofHDL cholesterol, and relationships with other phenotypes analysed in the study cohort. Correlations statistics of metabolic features are given. m/z, mass to charge ratio. rt., retention time. (XLSX 195 kb) [file 12944_2018_948_MOESM2_ESM.xlsx]

## Sheet: Sheet1
Supplementary Table 1. Details of metabolic features significantly associated (FDR adjusted P<0.05) with quantitative variations ofHDL cholesterol, and relationships with other phenotypes analysed in the study cohort. Correlations statistics of metabolic features are given. m/z, mass to charge ratio. rt, retention time.
				HDL			LDL			TGs			Tchol
		mz	rt	P-Value	Adjusted P-Value	Correlation	P-Value	Adjusted P-Value	Correlation	P-Value	Adjusted P-Value	Correlation	P-Value	Adjusted P-Value	Correlation
Negative	3	92.2523079159994	528.512447							0.00596461	0.0225892	0.276815
Negative	4	92.9265575685222	35.3057468				0.000448767	0.0110279	-0.345756				8.06951e-06	0.00037972	-0.43152
Negative	5	94.9236097181745	35.3057468				0.000584126	0.0121576	-0.338784				1.20455e-05	0.000457119	-0.422992
Negative	6	96.9206628062847	35.3067808				0.000237659	0.00828489	-0.36325				1.08748e-05	0.000434702	-0.425328
Negative	9	100.903604773297	1193.11861							0.00398855	0.0168242	-0.277566
Negative	23	104.952444886755	37.051261				0.00112313	0.0189166	-0.332433				0.000699754	0.00866885	-0.334788
Negative	27	113.987542425905	1128.4584										0.00140465	0.0140371	-0.296752
Negative	30	114.988446363132	1128.47488										0.00344469	0.0273206	-0.293342
Negative	47	128.876758122283	958.24648							0.00119461	0.00692742	0.323799
Negative	85	141.866863449824	350.403348										0.00719035	0.046259	-0.266749
Negative	96	145.097043739548	352.798132							0.00122315	0.00704732	0.352366	0.00619506	0.0424037	0.275041
Negative	111	150.885443390837	35.3048506				0.000966893	0.0169517	-0.330363				1.86164e-05	0.000581375	-0.417963
Negative	113	152.882491887943	35.3067808				0.000616239	0.0123166	-0.334302				9.97911e-06	0.000415519	-0.425282
Negative	115	153.018138283433	36.9881216							0.0107802	0.0350795	0.236379
Negative	138	160.840922821633	518.320222				0.000670685	0.0130566	-0.343292	0.000442912	0.00314719	-0.361618	8.10614e-06	0.00037972	-0.428908
Negative	139	160.840903238602	419.281924				0.000308613	0.00931979	-0.342266	0.00123281	0.00709142	-0.309097	3.08821e-06	0.000201557	-0.430375
Negative	141	160.840912691814	349.390394										0.00398583	0.0304059	-0.276922
Negative	142	160.840928254068	449.082508										0.00523219	0.0376165	-0.268693
Negative	144	160.914307855088	36.9653506										0.000278223	0.00421269	-0.351976
Negative	148	161.841256004212	33.645493							0.0162068	0.0479917	-0.235096
Negative	152	162.837962642049	518.353448				0.00154017	0.0232032	-0.324098	0.00035663	0.00264268	-0.370691	1.42273e-05	0.000507779	-0.417721
Negative	153	162.837971721011	419.111834				3.06611e-05	0.00213772	-0.38957	0.000745488	0.00475215	-0.314682	4.63392e-08	3.92738e-05	-0.499486
Negative	156	162.911361610964	36.9642573				0.00397364	0.0433199	-0.28652				0.00111026	0.0119732	-0.322737
Negative	161	164.835024553317	33.645493										0.00138511	0.0138882	-0.305915
Negative	172	168.835149448145	33.6429234				0.00368392	0.0415813	-0.285458				0.00109925	0.0119404	-0.315598
Negative	178	170.869735717773	941.87962							4.02797e-06	5.36975e-05	0.445238
Negative	180	170.869759272895	926.43638							3.00434e-09	8.48491e-08	0.560159
Negative	181	170.943148979002	38.6225338				0.00186555	0.0263817	-0.317163				9.48298e-06	0.000405304	-0.431413
Negative	189	172.940218571084	38.6205444										0.0037347	0.0291579	-0.284698
Negative	200	178.864031251636	350.222181							0.00619625	0.0231731	-0.285606
Negative	211	180.898634078186	941.52316							0.000422451	0.00303395	0.357332
Negative	214	180.972027290552	40.2760993										0.000267893	0.00407687	-0.361299
Negative	243	190.927482204716	941.51353							0.000119866	0.00106438	0.373608
Negative	260	201.02117306949	495.148606							0.000664188	0.00436551	0.32968
Negative	269	206.993656308251	958.25568							0.000857155	0.00530844	0.355652
Negative	271	206.993663458688	941.87962							0.0153518	0.0460771	0.264311
Negative	272	206.99365011198	926.42452							4.89652e-05	0.000484825	0.396778
Negative	273	207.525152861944	528.515684							4.04206e-05	0.000422018	0.374375	0.00118588	0.012431	0.312287
Negative	281	210.841612716526	35.3014566				0.00033003	0.00950217	-0.342569				9.5986e-06	0.000405304	-0.422268
Negative	286	213.084976119291	352.877398							0.00142066	0.00794246	0.352393
Negative	301	218.873397322689	36.9656822										0.00124204	0.0128401	-0.31622
Negative	304	220.870481875752	36.9638507				0.00204438	0.0281277	-0.295324				0.000157087	0.00288232	-0.367336
Negative	309	223.984017087247	349.860674							0.00555642	0.0216479	-0.274483
Negative	321	228.902330068706	37.8212211				9.4737e-05	0.00460923	-0.382461				1.23391e-06	0.000127015	-0.464981
Negative	323	230.899409520575	37.9710278				0.000585363	0.0121576	-0.341036				1.65268e-05	0.000550526	-0.417052
Negative	324	231.02134064819	46.9539735							0.00467851	0.0189092	0.23999
Negative	332	238.93127755243	968.80868				0.000560025	0.0121576	-0.333951				0.000410095	0.00558848	-0.340064
Negative	333	238.931238454589	38.6206248				0.000586499	0.0121576	-0.33925				1.81401e-06	0.000145649	-0.455928
Negative	339	240.928332445813	38.6179626										0.000158921	0.00288232	-0.36946
Negative	349	248.960168596593	40.2761096				0.00384742	0.0428795	-0.291169	0.0147629	0.0445486	-0.254719	1.16713e-05	0.000454423	-0.420693
Negative	350	248.960176670671	351.414675							0.00596461	0.0225892	-0.235953
Negative	351	248.960120500521	1128.37113										0.00471772	0.034666	-0.287277
Negative	356	249.963549349408	40.2657121										0.00222246	0.019369	-0.306297
Negative	361	250.964348253557	1128.34983										0.00281135	0.0234775	-0.297772
Negative	362	250.964363363172	949.86294							0.0162926	0.0480978	0.225998
Negative	365	254.100695145992	352.51024				0.000559533	0.0121576	0.333928	0.000142316	0.00123396	0.365329	0.000266726	0.00407687	0.347781
Negative	366	254.905347788904	40.2727078							0.0121864	0.038219	-0.253516
Negative	367	254.916664989302	350.780152							0.00545667	0.0213975	-0.289828
Negative	371	257.918783709205	351.46331				0.00485085	0.0499754	0.275038				0.000730006	0.00893289	0.329401
Negative	375	264.934284389086	40.2893162										0.00584108	0.0409148	-0.265659
Negative	377	265.14776494515	351.463866				0.00297665	0.0361296	0.293732				0.00213706	0.0189395	0.304038
Negative	381	268.800885111305	35.3016846				0.00224545	0.0295332	-0.286514				0.00013236	0.00251149	-0.36566
Negative	388	276.832520586814	36.9651122										0.00246693	0.021052	-0.301547
Negative	393	278.829597329633	36.9652314				0.00464595	0.0487012	-0.289624				0.000475518	0.00630798	-0.351102
Negative	397	280.826663607346	36.962328				0.00382301	0.0427664	-0.291807				0.000290147	0.00434931	-0.361033
Negative	402	286.861477258981	36.9651122				0.00017349	0.00666824	-0.369504				1.66276e-06	0.000145649	-0.459135
Negative	403	288.858537979827	36.9651122				0.000585089	0.0121576	-0.34118				0.000185855	0.00320226	-0.365039
Negative	404	290.855594164343	36.9723068				0.00207469	0.0284015	-0.298732				0.000234845	0.00370892	-0.359333
Negative	405	291.028518689941	353.104938							2.35642e-05	0.000265988	0.442374	0.00208511	0.0187376	0.308834
Negative	414	296.890159080335	38.6083612				0.000100895	0.00480135	-0.379731				3.041e-07	5.44578e-05	-0.486781
Negative	415	297.152803944714	351.442763				0.000997199	0.0172034	0.311108				0.000483498	0.00632981	0.335283
Negative	418	298.887210190616	38.6093356				8.76042e-05	0.0044489	-0.382006				1.13611e-06	0.000127015	-0.466272
Negative	425	302.835271003896	38.623115										0.00615082	0.0422939	-0.268518
Negative	429	305.215481177446	351.49494										0.00519339	0.0374274	0.277204
Negative	433	306.919041706598	38.6228244				0.00160656	0.0239625	-0.314326				5.26468e-06	0.000285993	-0.439573
Negative	434	306.919087341996	968.97234				0.00345448	0.0398328	-0.27752				0.000507251	0.00655491	-0.320392
Negative	436	307.922446472923	38.6562334				0.00453665	0.0477224	-0.272444				0.000379796	0.00527143	-0.332759
Negative	437	308.916104586782	38.6200413				0.000360551	0.00983228	-0.356123				1.52073e-06	0.000142471	-0.459666
Negative	455	316.947621170447	1128.35391				0.000503192	0.0118905	-0.348951	0.0126878	0.0392927	-0.264214	2.97421e-06	0.000201557	-0.451016
Negative	456	316.94767785207	40.2760993				0.00161624	0.0239875	-0.316718	0.0155816	0.0465825	-0.253742	1.2484e-06	0.000127015	-0.462534
Negative	457	316.947682347324	968.49766				0.00321466	0.0382443	-0.265127				0.000165358	0.00296371	-0.346117
Negative	458	316.947700626295	350.743692							0.0125055	0.038794	-0.258172
Negative	459	316.947633993532	948.23413							0.00190208	0.00992369	0.331143
Negative	460	316.947660992214	926.40638							3.83147e-10	1.2618e-08	0.577869
Negative	462	317.058434343597	46.952735							0.00508095	0.0202255	0.236956
Negative	464	317.951012319098	1128.35152							0.00462046	0.0187172	-0.265403
Negative	465	317.951027589955	40.2780378										0.00159245	0.0154005	-0.318653
Negative	479	322.892853722223	40.2769132										0.00122022	0.0127308	-0.317018
Negative	480	322.904097784497	350.353942							0.00621836	0.0231731	-0.279694	0.000227215	0.00364273	-0.359349
Negative	487	326.90308454965	958.25173							0.0020339	0.0103856	0.291292
Negative	499	330.899148564913	351.440586							0.00850089	0.0290239	-0.250869
Negative	507	332.921739750678	40.2824279										0.00309418	0.0252485	-0.291104
Negative	517	339.199743378923	66.99016										1.20455e-05	0.000457119	0.178483
Negative	518	339.232543945312	109.000242				0.000584126	0.0121576	0.129592
Negative	525	344.819877823116	36.9638507										0.0051096	0.0370014	-0.28165
Negative	538	354.848804908292	36.9742082				0.00338696	0.0395101	-0.30163				4.37798e-05	0.00106709	-0.40143
Negative	541	356.845869573864	36.9766386				0.000336647	0.00950217	-0.355159				9.23208e-06	0.000401128	-0.428172
Negative	544	358.842918143665	36.9744727				0.00341571	0.0396312	-0.29315				0.000104222	0.00211119	-0.382182
Negative	549	364.87739956323	38.6228244				0.000998463	0.0172034	-0.335662				9.08518e-06	0.00040055	-0.432366
Negative	555	366.874502507125	38.6094986				0.000744771	0.0138685	-0.340243				4.07443e-06	0.000244301	-0.444303
Negative	559	367.906269310133	1126.63506							0.00649027	0.0239324	-0.281042
Negative	569	376.903443734735	38.6187589				0.00175469	0.0254134	-0.3218				2.83655e-05	0.000770043	-0.40838
Negative	573	378.918228117612	350.605394							0.00159817	0.00870563	-0.314673	0.00544324	0.0385995	-0.277183
Negative	583	384.935161181253	1128.35366							0.00808434	0.0281345	-0.255563	3.00083e-06	0.000201557	-0.444583
Negative	584	384.935222080877	40.2640566				0.000407402	0.0104229	-0.349257				4.24634e-07	6.69974e-05	-0.47974
Negative	585	384.93525164657	969.11522				0.00425332	0.0451825	-0.277345				0.00125804	0.0129164	-0.307137
Negative	586	384.935226046834	949.80962				0.00423297	0.0451617	-0.279293
Negative	587	385.938570885812	1128.35366							0.00587501	0.022485	-0.304031	0.000362589	0.00512756	-0.353793
Negative	590	386.939340693082	1128.34781				0.00392205	0.0429643	-0.283336				5.5282e-05	0.00128477	-0.386061
Negative	595	390.88041088862	40.2761096										0.00391569	0.0301006	-0.283314
Negative	596	390.891685242774	350.146986							0.0123872	0.0385635	-0.264837
Negative	606	394.89040732543	350.60694				0.00274822	0.0344735	-0.305931	0.00563911	0.0218741	-0.290694	0.000233166	0.00370892	-0.365104
Negative	611	398.886378858341	350.938472							0.0035465	0.0155371	-0.288281
Negative	615	400.908956691907	40.2817965										0.00115736	0.0122425	-0.317731
Negative	634	412.807403903749	36.9651122				0.00181646	0.0261814	-0.323214				8.20059e-05	0.00171926	-0.389478
Negative	635	414.804470475066	36.9648804				0.00118303	0.0194874	-0.319249				0.00019089	0.00325164	-0.364651
Negative	645	422.836307012299	36.9899632										0.00029835	0.00445002	-0.360133
Negative	648	424.83337623856	36.9926914				0.00024089	0.00829609	-0.367291				1.27519e-05	0.000470832	-0.425759
Negative	652	429.325076974102	50.2746736				0.00437936	0.04623	-0.270555
Negative	653	432.864828813019	38.6219852				0.00125676	0.020477	-0.324097	0.00505849	0.0201996	-0.288666	6.72186e-06	0.000335871	-0.436147
Negative	654	434.861964453216	38.616547							0.0108105	0.0350795	-0.278382	0.00206272	0.0186266	-0.313178
Negative	660	442.893757752296	38.6225237				0.00198605	0.0276938	-0.313851				4.7618e-05	0.00113301	-0.397909
Negative	662	444.890807639141	38.6357612										0.00142048	0.0141481	-0.317152
Negative	663	444.89088248549	968.66812										0.00627738	0.0428692	-0.250646
Negative	670	446.90562877246	350.192535							0.000760598	0.00482976	-0.351797	0.000194425	0.00329314	-0.36724
Negative	678	452.278115063741	82.029064										0.00728704	0.0466963	0.240323
Negative	680	452.922583747706	1128.39082				0.000900844	0.0161458	-0.325159	0.00144359	0.00802439	-0.310894	3.08834e-07	5.44578e-05	-0.485071
Negative	681	452.922642124931	40.2695286										0.000341045	0.00489212	-0.358272
Negative	685	453.281520397305	82.027539										0.00683297	0.0454218	0.24199
Negative	688	453.925990010161	1128.39174				0.000836176	0.0151015	-0.33314	0.00768045	0.0272804	-0.27456	1.08549e-05	0.000434702	-0.425538
Negative	692	454.926828694504	1128.39082										0.00730507	0.0466963	-0.269713
Negative	696	458.867768518796	40.275414										0.00164519	0.0158086	-0.309393
Negative	699	462.878460642714	1199.74056										0.00106096	0.0117773	-0.290588
Negative	705	465.304173783872	151.37071				3.9374e-07	0.000236062	0.476807	0.000136346	0.00118526	0.414119	1.18363e-08	3.53764e-05	0.504387
Negative	706	466.307559540404	151.324612				2.19114e-06	0.000638656	0.45391	0.000334161	0.00251591	0.398071	2.26752e-07	5.44578e-05	0.468625
Negative	707	467.373987938173	154.711784							0.00355151	0.0155371	-0.222062
Negative	708	468.377318815811	154.963655							0.00294761	0.0136483	-0.238911
Negative	712	468.896462579264	968.62668				0.00355363	0.0405087	-0.281508				0.00193243	0.0176628	-0.296288
Negative	716	478.293730018488	87.047504										0.00741205	0.0472794	0.255536
Negative	717	479.297118780146	87.042972										0.00231969	0.0201577	0.291757
Negative	718	480.309420732824	114.556632							0.00264191	0.0126232	0.240506	0.00271007	0.0227585	0.270739
Negative	720	481.312824400528	114.270148							0.0027568	0.0129694	0.248231	0.0016033	0.0154556	0.289515
Negative	721	482.791748773518	36.9630528										0.000585457	0.00740044	-0.332045
Negative	723	490.823636194701	37.012938										0.000400998	0.00548946	-0.352587
Negative	726	492.820652018733	37.008394										0.00110807	0.0119732	-0.325965
Negative	730	500.852421921855	38.617733										0.00711963	0.0461141	-0.273089
Negative	736	510.880919331133	38.622357										0.000395273	0.00543591	-0.347425
Negative	740	512.877970077508	943.7582				0.000278753	0.00889044	-0.355559	0.000151458	0.00128974	-0.372041	2.92245e-06	0.000201557	-0.442275
Negative	741	514.892868799051	349.964284							0.000923057	0.0056243	-0.340101	0.000373434	0.00520724	-0.351286
Negative	746	520.909836230542	1128.39082				0.00293862	0.0359592	-0.297321	0.00641802	0.0237619	-0.274956	1.14554e-06	0.000127015	-0.466237
Negative	747	520.909700007592	40.2526092										0.00597994	0.0415445	-0.272923
Negative	749	521.913196915171	1128.39376				0.000771823	0.0141959	-0.313422	0.00151228	0.00832165	-0.28519	3.059e-07	5.44578e-05	-0.476221
Negative	751	522.91415206248	1128.35668				0.00213479	0.0288293	-0.312056	0.00696207	0.0253845	-0.284675	0.000323654	0.00473322	-0.354909
Negative	752	524.335700279554	87.073975							0.0147672	0.0445486	-0.223901
Negative	767	537.900068548529	953.26132										0.000106633	0.00214555	-0.382986
Negative	772	539.43159148467	151.335084							0.00474618	0.0191148	-0.197801
Negative	795	558.810770141067	38.3865319										0.00170264	0.0162564	-0.316154
Negative	799	560.807771009461	37.7831672										0.000778777	0.0092059	-0.332191
Negative	807	568.494496201798	437.210696				3.78111e-06	0.000766349	0.410447				3.89012e-07	6.47901e-05	0.457732
Negative	817	578.868492464087	38.6357036							0.00403835	0.0169873	-0.295019	0.000545898	0.00694498	-0.34245
Negative	818	578.868634963396	953.2301							0.0160211	0.0476346	-0.237588	0.000203585	0.00338613	-0.360224
Negative	821	580.494333471469	395.046255				0.000699725	0.013534	0.295194				0.000126308	0.00241192	0.340507
Negative	823	582.510082675424	504.896672				0.000268002	0.00863947	0.327497				0.000204433	0.00338613	0.341062
Negative	824	583.255969936913	113.99611							0.00725092	0.026093	-0.219754
Negative	825	583.513507609521	504.892644				0.000380799	0.0100174	0.322252				0.000316938	0.00468069	0.332451
Negative	827	584.51674087471	504.910756				0.000104012	0.00487231	0.350005				0.000114964	0.00228252	0.351017
Negative	831	588.89740258503	1128.41316				0.00370321	0.0415813	-0.284572	0.00231097	0.011428	-0.295356	1.89474e-06	0.000145649	-0.453709
Negative	832	588.897132592041	40.2508648										0.00401843	0.0304994	-0.28453
Negative	834	589.900828546419	1128.42742				0.00213264	0.0288293	-0.308779	8.40016e-05	0.000786975	-0.391532	1.36007e-06	0.000131535	-0.456561
Negative	836	590.901868778224	1128.43511							0.000554203	0.00375767	-0.314628	0.000692322	0.00861238	-0.323757
Negative	849	600.512881523631	673.32516				0.00204531	0.0281277	0.2948				0.00390532	0.0301006	0.279117
Negative	851	602.509609450336	673.38062				0.00480645	0.0496887	0.26584
Negative	853	605.887693010381	953.26132							0.00227641	0.0113169	-0.295693
Negative	858	610.541418658675	673.65252				0.00214891	0.0288898	0.295277				0.00180541	0.0168617	0.298843
Negative	859	611.545204034916	673.43342				0.00269029	0.0339892	0.289993				0.00265794	0.0224465	0.289892
Negative	863	626.528268145379	702.58628							0.00425243	0.0175745	0.263005
Negative	865	627.531725669202	673.21317				0.00242595	0.0313491	0.292892				0.0070899	0.0461141	0.259679
Negative	867	628.535136322897	673.1938				0.00330083	0.0389601	0.288543				0.00357807	0.0283035	0.286278
Negative	868	634.333475484536	83.694496							0.0148135	0.0445486	-0.234417
Negative	872	636.557229404218	701.9772				0.00296998	0.0361296	0.28073	0.00923107	0.0310555	0.240629	0.000323436	0.00473322	0.341807
Negative	876	646.856238680674	953.25666				0.000150055	0.00607926	-0.353609	3.01614e-05	0.000325682	-0.381194	2.72584e-08	3.92738e-05	-0.503653
Negative	877	651.47622397323	557.370868							6.87737e-11	2.4555e-09	0.608165
Negative	879	652.479638124946	557.319291							2.2044e-13	1.99867e-11	0.659834
Negative	881	653.491855753775	696.67028							3.78858e-20	2.8406e-17	0.766858
Negative	883	654.495115201584	677.97624							1.65269e-13	1.59571e-11	0.663964
Negative	885	655.48787764381	696.73182							3.24769e-14	3.7475e-12	0.671859
Negative	886	655.498681367772	677.8787							3.37156e-13	2.79543e-11	0.660354
Negative	887	656.491932885349	695.0895							6.68322e-13	5.00666e-11	0.660354
Negative	888	656.884880065746	1128.45334				0.000503201	0.0118905	-0.331701	0.000538673	0.00368932	-0.323575	5.24431e-08	3.92738e-05	-0.506299
Negative	890	656.885160367442	933.34484				0.00226051	0.029594	-0.302022	7.62744e-05	0.000725782	-0.383607	5.8652e-05	0.00134228	-0.386692
Negative	891	657.888276809355	1128.47488				0.00119301	0.0195445	-0.321836	0.0050975	0.0202514	-0.282655	1.89907e-05	0.00058695	-0.414833
Negative	893	659.513257443566	378.411583				3.20262e-08	9.5936e-05	0.492096				1.36466e-07	5.44578e-05	0.47659
Negative	894	663.520697029112	696.48791							8.40224e-22	1.25916e-18	0.781844
Negative	895	664.52400551956	696.74182							5.24637e-19	1.83877e-16	0.748321
Negative	897	666.604291541923	827.26049							0.00185969	0.00974874	0.322334	4.00141e-05	0.000983686	0.404234
Negative	901	669.578824344904	812.10627							0.00228129	0.0113169	0.284489
Negative	902	672.858943851893	1129.99603				0.00263917	0.0335264	-0.288482				0.00711034	0.0461141	-0.259595
Negative	903	673.875020804878	953.30816							0.000836801	0.00521689	-0.324149	0.00198249	0.0180107	-0.299898
Negative	905	677.30862931435	78.700692							0.00398855	0.0168242	-0.0852998
Negative	906	677.499553379517	351.40374							8.62739e-06	0.000106472	0.427734
Negative	907	677.499789864257	258.919644							0.0122897	0.0384519	0.23595
Negative	908	678.495033375503	557.370121							4.58243e-11	1.69516e-09	0.606375
Negative	910	679.498460860802	557.33553							1.96816e-12	1.2052e-10	0.606375
Negative	911	679.515405653105	315.778272							0.0050661	0.0202126	0.266491
Negative	912	680.510685425239	696.73182							1.15126e-17	2.46264e-15	0.733064
Negative	914	680.619643381185	842.3831										0.000763476	0.00914059	0.326961
Negative	915	681.514077421331	696.32682							3.44637e-13	2.79543e-11	0.733064
Negative	916	682.517071320868	696.70445							1.70737e-13	1.60206e-11	0.662652
Negative	917	683.594148823942	827.25638										0.00397746	0.0304059	0.291931
Negative	918	684.606473568888	856.17586										0.00660319	0.0442872	0.283073
Negative	919	685.609732110326	855.8454										0.0061186	0.0422174	0.285576
Negative	922	692.619617092722	825.56645										0.00313417	0.0253268	0.291184
Negative	923	693.494742380414	256.437742							0.00379546	0.0162749	0.26412
Negative	924	693.623232889128	825.57778										0.00494081	0.0361216	0.280808
Negative	925	694.307745158019	109.033332							0.00250546	0.0121371	-0.268457
Negative	926	694.63526496845	856.30076				0.00290001	0.0357787	0.311177				6.75667e-05	0.00152304	0.395623
Negative	927	694.635740268658	836.66074							0.000102905	0.000932912	0.338987
Negative	929	695.638702078441	856.17586				0.00233918	0.0303587	0.31748				6.97376e-05	0.0015484	0.395024
Negative	930	695.638902469528	836.15352							0.00181924	0.00958939	0.271782
Negative	931	698.512848331175	493.059016							0.000339498	0.00254717	0.347806
Negative	932	699.516152336541	492.859596							0.000153443	0.00129942	0.347806
Negative	933	700.528671819384	613.533							0.00830515	0.028669	0.258339
Negative	934	701.532056295185	613.51534							0.00845097	0.0290184	0.254231
Negative	935	702.320969381988	83.695973							0.0138138	0.0421308	-0.23856
Negative	936	703.515266274532	354.232612							8.65263e-07	1.29663e-05	0.468964	0.00493732	0.0361216	0.282679
Negative	937	704.336673788544	109.033008							0.0164845	0.0485447	-0.213963
Negative	938	704.518599268854	354.192601							4.41342e-08	8.93323e-07	0.512696	0.00495196	0.0361216	0.282256
Negative	940	707.527255268171	695.09496							8.85912e-12	3.96452e-10	0.625222
Negative	941	708.650989131725	864.30409										0.0010845	0.0118983	0.325486
Negative	942	711.625378845078	856.30076				0.00391207	0.0429643	0.305854				0.000765273	0.00914059	0.341836
Negative	943	714.507778406374	430.897814							6.47617e-07	9.86144e-06	0.406044	0.00562948	0.0398046	0.24778
Negative	944	715.51119928457	430.870358							5.90014e-07	9.16487e-06	0.40989	0.00650312	0.043812	0.244683
Negative	945	716.514217143087	430.870358							2.13038e-07	3.62826e-06	0.422358
Negative	946	716.523555893269	536.91355							8.28455e-08	1.51362e-06	0.455077
Negative	948	717.526890464853	536.911113							5.99468e-08	1.15858e-06	0.460505
Negative	949	718.529807066608	536.914137							7.3008e-08	1.37346e-06	0.460077	0.00729904	0.0466963	0.252409
Negative	950	719.534472855907	273.496252				0.000714812	0.0135967	0.294955				0.00020917	0.00343968	0.328245
Negative	951	719.85795415357	1128.34044							0.0118696	0.0377526	-0.210581
Negative	952	720.53784996874	273.496252				0.000735683	0.0137849	0.292913				0.000216317	0.00349415	0.327048
Negative	953	721.540902106742	273.518034				0.000632783	0.0124808	0.296015				0.000167711	0.00297513	0.331737
Negative	954	721.550266996769	301.738746				0.00185175	0.0263106	0.273254				0.00133299	0.0134556	0.280417
Negative	955	722.512974539061	468.509206							0.00144401	0.00802439	0.346144
Negative	956	722.666802415161	881.0621				0.0001166	0.00514067	0.355428				0.00011826	0.00231963	0.365971
Negative	957	723.516400050445	468.45881							0.0029089	0.0135049	0.32705
Negative	958	724.519461290638	468.52876							0.000951673	0.00576585	0.354551
Negative	961	724.528562450458	528.502702							0.00828404	0.0285984	0.27994
Negative	962	724.872290180886	1128.53252				0.000904771	0.0161458	-0.316798	0.00365243	0.015859	-0.273285	2.92095e-07	5.44578e-05	-0.480393
Negative	964	725.875568542161	1128.45334				0.00183547	0.0262036	-0.299479	0.00471668	0.0190452	-0.2675	9.05266e-06	0.00040055	-0.422999
Negative	965	726.544321331665	652.52853							0.00113526	0.0066883	0.31223
Negative	967	727.547700100145	652.5042							0.00236915	0.011648	0.28953
Negative	968	728.550228924267	652.42606							0.000705412	0.00454536	0.330047
Negative	969	731.534570065364	251.303834				0.00141423	0.0219681	0.228034				0.00188539	0.017392	0.237197
Negative	970	733.550207534791	312.735496				2.52063e-07	0.000208586	0.449526				4.98744e-06	0.000276893	0.41211
Negative	971	734.553584418942	312.712081				2.78297e-07	0.000208586	0.445439				4.34261e-06	0.000251036	0.412068
Negative	972	735.521598230307	283.97746				0.000780743	0.0142724	0.286589				0.00143901	0.0142381	0.281953
Negative	973	735.556777059551	312.700914				2.42673e-07	0.000208586	0.451226				3.09259e-06	0.000201557	0.421492
Negative	975	736.54995404209	427.895035							0.0112715	0.0362713	-0.271075
Negative	976	737.537209685937	359.029332							0.00064182	0.00425822	-0.337255
Negative	977	738.507936208635	411.9799							1.17113e-07	2.07554e-06	0.460089
Negative	978	738.540492979413	359.378937							0.0112541	0.0362713	-0.24294
Negative	979	739.511320547803	411.981856							5.86827e-08	1.14274e-06	0.467502
Negative	981	740.51433560439	412.085163							5.03706e-08	1.01409e-06	0.470696
Negative	982	740.523671201015	442.614148							3.34729e-09	9.35487e-08	0.459406	0.0021006	0.0187988	0.270243
Negative	983	740.523643014922	462.718374							3.63643e-07	5.86705e-06	0.425731
Negative	984	740.846355088095	1129.9877				0.00216944	0.0289065	-0.265142				0.00241934	0.0208425	-0.278931
Negative	985	741.526986652399	442.567689							1.13849e-09	3.4477e-08	0.466438	0.00324206	0.0259192	0.255465
Negative	986	741.526896411718	462.711416							2.53719e-07	4.23051e-06	0.418506	0.0015441	0.0150299	0.280698
Negative	987	742.539245605469	571.16075							1.3869e-12	8.86643e-11	0.575927	0.00233189	0.0202052	0.278598
Negative	988	742.539350684636	550.595222							5.95835e-13	4.58156e-11	0.578081	0.00416017	0.0312005	0.262693
Negative	989	743.542680366701	571.118856							1.38371e-12	8.86643e-11	0.574406	0.00215818	0.0189742	0.280288
Negative	990	743.542723669958	550.547364							4.23788e-12	2.23009e-10	0.576357	0.00316662	0.0255202	0.280093
Negative	992	744.545855752496	571.111604							2.74888e-12	1.53231e-10	0.569778	0.00171058	0.0162804	0.288246
Negative	993	744.554935023136	707.01248							1.74649e-11	7.18699e-10	0.592127
Negative	994	744.56332919145	401.85742				0.00404901	0.0438161	0.266491
Negative	995	745.550217994616	284.238114				2.94636e-05	0.00213772	0.334679				3.13139e-05	0.000823501	0.346774
Negative	996	745.548651335628	571.656319							2.52572e-12	1.48724e-10	0.569628	0.00208751	0.0187376	0.282735
Negative	997	745.567016602387	401.857777				0.00407762	0.0438161	0.263161				0.00691766	0.045883	-0.0661298
Negative	998	745.558376427947	706.9857							4.73261e-12	2.44492e-10	0.569628
Negative	999	746.513011774059	432.187928							0.000755215	0.00480571	0.603853
Negative	1000	746.553527832031	284.202102				3.45305e-05	0.0023005	0.329985				2.85106e-05	0.000770043	0.347219
Negative	1001	747.516502202434	432.191912							0.000666546	0.00436963	0.345359
Negative	1002	747.556670876557	284.260186				3.78772e-05	0.00241608	0.328983				3.96994e-05	0.000983686	0.341197
Negative	1003	747.565734863281	359.799586				0.00369398	0.0415813	0.240378	0.00071284	0.00458707	-0.357996
Negative	1004	748.513218974416	287.61898							0.00629387	0.0233673	0.246584
Negative	1005	748.518660660617	432.122284							0.00135663	0.00770752	0.326831
Negative	1006	748.528405371443	480.886698							0.00271995	0.0128824	0.326831
Negative	1007	748.568638533585	359.799586				0.00291579	0.035826	0.246332	0.000692201	0.00449051	-0.359423
Negative	1008	748.559452981046	284.080797				6.3434e-05	0.00345773	0.325203				6.83109e-05	0.00152833	0.336826
Negative	1009	749.53185412887	481.12647							0.0085668	0.0291964	0.289891
Negative	1010	749.571668752816	359.799586				0.00260739	0.0332636	0.246586	0.00080444	0.00505323	-0.357699
Negative	1011	749.581168186289	398.476058							0.000232736	0.0018431	-0.368861
Negative	1013	750.544104038253	621.91686							0.00229132	0.0113478	0.325845
Negative	1014	750.535043627944	480.473107							0.00480457	0.0192901	0.307066
Negative	1015	750.574609343426	359.800696							0.00380067	0.0162749	-0.310989
Negative	1016	750.575856139147	798.59378							0.00902047	0.0305214	-0.235129
Negative	1017	750.584641139155	398.395842							2.39225e-05	0.00026836	-0.424115
Negative	1019	751.547506086392	621.91686							0.00218565	0.0110347	0.326671
Negative	1020	751.577228710736	359.986962				0.00105567	0.0180852	0.276426	0.00614856	0.0231049	-0.301067
Negative	1021	751.588400381287	398.207029							0.00648538	0.0239324	-0.26854
Negative	1023	752.523407643331	474.624344							6.59944e-08	1.26031e-06	0.468642
Negative	1024	752.550634965388	621.87544							0.0019058	0.00992405	0.33283
Negative	1026	753.553347776969	622.02138							0.00190628	0.00992405	0.327848
Negative	1028	753.563035393962	698.47602							0.00159506	0.00870563	0.287703
Negative	1031	759.56571212243	326.659632				0.000214351	0.00765029	0.305773				0.00125602	0.0129164	0.273354
Negative	1032	760.569111593565	326.660847				0.000313976	0.00931979	0.318146				0.00105825	0.0117773	0.294558
Negative	1033	760.557881878423	373.306882				7.91706e-06	0.00105013	0.376993				1.68387e-05	0.000554752	0.380873
Negative	1034	761.561469702225	373.140778				5.57891e-06	0.0009494	0.38027				1.2878e-05	0.000470832	0.382408
Negative	1035	761.581233521297	414.18518				1.78793e-05	0.00156556	0.392254				0.000903608	0.0104193	0.311724
Negative	1037	762.369711925592	678.06008							0.000128609	0.00113414	0.364501
Negative	1038	762.507635946559	381.7562							2.35592e-07	3.95267e-06	0.453198
Negative	1041	762.584760244599	414.181114				1.30973e-05	0.00126664	0.401456				0.000741292	0.00899754	0.318416
Negative	1042	763.373087824909	678.09713							2.58625e-05	0.000287586	0.40811
Negative	1043	763.511022996441	381.755962							1.5999e-07	2.77272e-06	0.454266
Negative	1046	763.587879519092	413.977685				2.72278e-06	0.000680246	0.427709				0.000264878	0.00407233	0.340075
Negative	1047	764.365892677305	678.05114							4.44113e-05	0.000451224	0.404003
Negative	1048	764.514212597518	381.7562							2.98463e-07	4.88199e-06	0.447464
Negative	1049	764.523412946604	460.067186							9.72239e-08	1.74494e-06	0.466555
Negative	1050	764.523943880088	420.24361							0.0106694	0.034906	0.229724
Negative	1051	764.555289093588	359.59793							0.000277939	0.00213704	-0.319623
Negative	1053	764.58092997302	567.604012							0.0124051	0.0385635	-0.26363
Negative	1055	765.369793020588	677.94957							1.4081e-05	0.000165772	0.417499
Negative	1060	765.568156215411	477.951882				0.000592212	0.0121576	0.313133				0.00392933	0.0301282	0.261492
Negative	1063	766.539002896052	547.12834							3.55572e-09	9.70262e-08	0.518451
Negative	1065	766.571355036946	477.932202				0.000503702	0.0118905	0.328353				0.00144507	0.0142511	0.29876
Negative	1066	766.587318046527	567.569284							0.0095038	0.0317122	-0.277394
Negative	1067	767.542462628037	547.12834							2.1775e-09	6.37439e-08	0.524672
Negative	1069	768.545554446503	547.129263							9.14038e-09	2.15762e-07	0.506968
Negative	1070	768.5547960355	613.6839							6.43543e-11	2.32616e-09	0.541723
Negative	1071	769.548328340253	547.128795							3.36631e-09	9.35487e-08	0.518755
Negative	1072	769.558169999924	613.58999							4.42966e-11	1.66014e-09	0.544891
Negative	1073	770.561117085751	613.84656							2.36692e-10	7.98344e-09	0.521215
Negative	1074	771.56568700095	303.589518				0.00139079	0.0217166	0.2706				0.00582136	0.0409148	0.234175
Negative	1076	772.528312124643	444.056373							0.00270215	0.0128282	0.305958
Negative	1078	772.59449340028	535.225973				0.000122354	0.00531618	0.35168				0.000286768	0.00432025	0.341278
Negative	1080	773.531934220018	443.857758							0.00717599	0.0259972	0.275218
Negative	1081	773.581282484607	375.030572				0.000533886	0.0121576	0.303335				0.00544615	0.0385995	0.241184
Negative	1082	774.528946499625	304.06845							0.00164	0.00882714	0.27103
Negative	1083	774.544134821283	573.934993							0.00204231	0.0104012	0.30757
Negative	1084	774.584670268883	375.030572				0.000982003	0.0171165	0.289899
Negative	1085	775.532390034827	304.076436							0.00135554	0.00770752	0.275675
Negative	1086	775.547573655772	573.856507							0.00148932	0.00825697	0.315022
Negative	1087	775.587814047267	375.027766				0.000427378	0.0106773	0.306736				0.00399723	0.0304154	0.249774
Negative	1088	775.596952359876	477.968868				5.04714e-07	0.000252182	0.448207				3.41794e-05	0.000889129	0.372215
Negative	1089	776.544490205076	376.680568							0.00296967	0.0136986	0.266562
Negative	1090	776.535527176812	304.102138							0.0014864	0.00825697	0.275597
Negative	1091	776.550347386704	574.13451							0.000628061	0.00418388	0.337911
Negative	1093	776.60025817492	477.956918				1.40161e-06	0.000586596	0.430243				7.07575e-05	0.0015484	0.355948
Negative	1094	777.547882959911	376.680568							0.0030693	0.0140303	0.265805
Negative	1095	777.603460804358	477.956918				1.56528e-06	0.000586596	0.429371				8.01646e-05	0.00171445	0.353946
Negative	1097	778.356672750197	695.45066							0.00336907	0.0150795	0.293492
Negative	1098	778.502802568441	241.273472							0.0084669	0.0290239	0.184203
Negative	1099	778.550959956938	376.693103							0.00210975	0.0106674	0.276106
Negative	1103	779.489455928178	695.92884							3.77799e-10	1.25916e-08	0.589351	0.000879134	0.0101762	0.337374
Negative	1107	782.495287346373	431.307761							8.18461e-06	0.000101758	0.367296
Negative	1108	784.510770465937	536.926136							1.85478e-08	3.96164e-07	0.479803	0.00707606	0.0461141	0.253793
Negative	1110	787.521882516624	273.50118										0.00290519	0.0239938	0.267519
Negative	1112	787.597088622495	433.080024				0.00299862	0.0362495	0.251828
Negative	1113	788.385433037916	696.01481							0.00150067	0.00828177	0.315632
Negative	1114	788.525062283093	273.505274				0.00281727	0.0351924	0.259197				0.0030458	0.024949	0.263331
Negative	1115	788.544645906652	348.077044										0.00612561	0.0422174	0.246186
Negative	1117	788.581073267021	561.761568							0.00817029	0.0284149	-0.303716
Negative	1119	788.600367200381	433.209396							0.00151688	0.00836139	-0.345239
Negative	1120	789.38883875646	696.07177							0.000243566	0.00190995	0.369654
Negative	1124	789.612743177125	552.269596				2.34333e-06	0.000638656	0.403585				2.81704e-05	0.000770043	0.368995
Negative	1125	790.381593522515	696.73262							0.000397082	0.00288885	0.344146
Negative	1126	790.500393678686	468.274412							0.00131492	0.0074665	0.346144
Negative	1127	790.539174762347	506.515515							4.56335e-09	1.18877e-07	0.520547
Negative	1132	790.616121009955	552.259354				6.90174e-06	0.00103457	0.403218				7.60579e-05	0.00164044	0.36631
Negative	1133	791.542559281001	506.501033							3.51453e-09	9.65411e-08	0.524687
Negative	1137	792.554624177445	552.215569							4.49767e-07	7.17606e-06	0.473016
Negative	1138	792.554861519465	610.36886							1.22544e-08	2.79359e-07	0.495897
Negative	1139	792.545514114246	506.52716							8.82965e-09	2.10098e-07	0.509523
Negative	1145	792.859662691993	1128.44818				0.000539448	0.0121576	-0.337309	0.00281521	0.0131688	-0.295267	8.92331e-08	4.45703e-05	-0.498747
Negative	1146	793.557822673791	552.246578							1.48017e-07	2.57967e-06	0.494078
Negative	1147	793.558054357607	610.18614							6.03653e-09	1.50899e-07	0.509048
Negative	1150	794.531752911909	652.55206							0.00369936	0.0159606	0.283675
Negative	1152	794.570284849435	666.10766							2.69798e-08	5.66056e-07	0.505069
Negative	1155	798.414114118028	696.4058							1.07861e-05	0.000129514	0.433234
Negative	1156	798.529127128748	292.020484							0.000350846	0.0026047	0.339549
Negative	1157	799.41739477486	695.97728							0.000117894	0.00104974	0.387937
Negative	1158	799.532517417457	292.020484							0.000722623	0.00464144	0.324692
Negative	1159	800.544703903143	344.73762							4.37261e-05	0.000446641	0.385234
Negative	1160	800.544703453703	329.416962							0.00161922	0.00878257	0.256998
Negative	1161	800.544718409762	314.20763							0.00414835	0.0173042	0.211597
Negative	1163	801.548118651509	344.73762							1.65243e-05	0.000191733	0.407547
Negative	1164	801.548158399058	329.460708							0.00660707	0.0243151	0.231849
Negative	1165	801.54921793061	314.24179							0.009119	0.030825	0.186426
Negative	1166	801.61285191484	499.541403				0.00323166	0.0382945	0.2635	0.000828882	0.0051886	-0.335243
Negative	1169	802.560080898179	399.663922							1.70044e-05	0.000196023	0.369849
Negative	1170	802.616261505385	499.534543							0.000744022	0.00475215	-0.343614
Negative	1171	803.5632520065	399.645168							5.45585e-06	7.04658e-05	0.384734
Negative	1172	803.619463012882	499.536098							0.00029705	0.00227725	-0.361203
Negative	1173	803.628298984617	636.42584	6.99314e-05	0.0104827	0.337408	2.22358e-05	0.00175429	0.393593				1.8518e-05	0.000581375	0.391797
Negative	1174	804.566225733054	399.491252							1.79065e-05	0.000204825	0.363303
Negative	1175	804.575847373367	495.625996							0.000835683	0.00521689	0.312416	0.00582849	0.0409148	0.272268
Negative	1176	804.631711706941	636.42584	0.000395469	0.0370505	0.291986	1.28511e-05	0.00126664	0.41054				2.75647e-05	0.000770043	0.39004
Negative	1177	805.524244896442	360.229428							0.00328892	0.0148322	-0.283553
Negative	1178	805.569091615152	399.561058							0.000103008	0.000932912	0.323902
Negative	1179	805.57903861924	495.821374							0.00119765	0.00695861	0.294231
Negative	1180	805.63493173992	636.31718	0.000261542	0.0290409	0.304191	2.81002e-05	0.00210611	0.403648				2.50164e-05	0.000708555	0.401739
Negative	1182	806.527393483512	359.936965							0.0028074	0.0131631	-0.305908
Negative	1183	806.57236649422	399.75597							0.00011048	0.000987365	0.368702	0.00456568	0.0337973	0.273829
Negative	1184	806.582048822049	495.148606							0.00125929	0.00725044	0.299217
Negative	1185	806.591640389624	634.95402				0.000163977	0.00638445	0.371899				0.000172262	0.00301055	0.365579
Negative	1188	807.50280568629	290.440126							0.000224221	0.0017813	0.327044
Negative	1189	807.584897096228	495.254364							0.00361543	0.0157744	0.282279
Negative	1190	807.595095078459	634.80916				0.000376775	0.0100174	0.351611				0.000325231	0.00473322	0.349415
Negative	1191	808.587500554469	494.879992							0.000596946	0.00401302	0.34486	0.000420449	0.00570365	0.350688
Negative	1192	808.598186562214	634.82417				0.00128163	0.0206576	0.319797				0.00243291	0.0208993	0.296303
Negative	1193	808.83362567178	1129.9772										0.00512543	0.0370266	-0.272258
Negative	1194	810.526626040836	571.308138							6.46695e-12	3.01645e-10	0.55494	0.00382744	0.0296503	0.261931
Negative	1197	811.530003809265	571.549986							3.40694e-11	1.29407e-09	0.541504	0.00416284	0.0312005	0.260642
Negative	1199	812.544760811417	333.492502							0.00993237	0.032968	0.262892
Negative	1203	813.537486598153	284.202102				0.0040277	0.0437502	0.2336				0.00748652	0.0475521	0.228523
Negative	1204	813.548254316865	333.553418							0.00821303	0.0284568	0.268013
Negative	1207	814.500486838786	432.210816							0.00594386	0.0225892	0.283991
Negative	1208	814.540953065503	284.118428				0.000186362	0.00698392	0.306378				0.00046676	0.00627178	0.300145
Negative	1209	814.560229169151	373.360809							0.00698793	0.025463	0.235584
Negative	1213	815.552814994408	359.79259							2.42421e-05	0.000270715	-0.406525
Negative	1218	816.531850252872	382.412314							0.00581707	0.0224272	0.277749
Negative	1221	816.556262950303	359.79259							0.00019052	0.00154762	-0.363845
Negative	1222	816.576038731834	459.494874							0.0101554	0.0336409	0.230327	0.0039124	0.0301006	0.271641
Negative	1226	817.559252676649	359.756178							9.01585e-05	0.00083206	-0.357376
Negative	1227	817.57945145285	459.412174							0.00822065	0.0284568	0.236416	0.00544616	0.0385995	0.262322
Negative	1230	818.531793807362	621.887							0.00100874	0.0060079	0.351061
Negative	1231	818.555389124279	200.390326							0.00585373	0.022485	-0.294705
Negative	1232	818.547292839538	429.52235							0.0129732	0.0400967	0.243968
Negative	1234	818.582467986622	440.732328										0.00696979	0.0460997	0.244632
Negative	1235	818.582504211214	459.433805										0.00427757	0.0319009	0.269577
Negative	1239	819.535060226608	621.94856							0.00128858	0.00736651	0.341129
Negative	1240	819.558810111673	200.395436							0.00720112	0.0260381	-0.291707
Negative	1251	822.529049937307	272.110189							0.000375976	0.00275611	0.345
Negative	1253	822.578811583573	654.34392							0.00163518	0.00882714	0.307434
Negative	1254	823.581638222105	654.21542							0.0132744	0.0409378	0.247071
Negative	1256	824.544776386912	301.396181							0.00690906	0.0252636	0.252525
Negative	1257	824.544975653575	276.914598							0.00612597	0.0230876	0.225722
Negative	1259	825.5482040688	301.232928							0.00585629	0.022485	0.259057
Negative	1260	826.560282982696	332.156613							0.00616011	0.0231135	0.248437
Negative	1261	826.560255964663	382.341288							0.00101848	0.0060434	0.336011
Negative	1263	827.5635129997	382.338296							0.00142154	0.00794246	0.326784
Negative	1264	827.563723725649	332.098761							0.00619847	0.0231731	0.248962
Negative	1265	827.628113313453	501.458244							0.000876837	0.00542113	-0.36688
Negative	1266	827.628429490999	523.411384							0.00100168	0.00596024	-0.303427
Negative	1267	828.566536558714	381.953696							0.000694775	0.00449054	0.345656
Negative	1268	828.57584376583	429.402746							5.71276e-06	7.25364e-05	0.418227
Negative	1271	828.631550044537	501.401944							0.00414778	0.0173042	-0.32351
Negative	1272	829.569357196575	382.134577							0.000894573	0.00548206	0.341659
Negative	1273	829.579166133574	429.402746							2.68588e-06	3.69937e-05	0.430384
Negative	1276	829.644002675767	632.2245				0.000106677	0.00492027	0.326027	0.00926786	0.0311189	-0.288106	0.00328681	0.0261375	0.253291
Negative	1277	829.644103895162	662.70492	7.5585e-06	0.00676755	0.368126	0.000832832	0.0151015	0.310741				0.000710088	0.00872477	0.307574
Negative	1278	830.582212593725	429.454686							3.55767e-06	4.85131e-05	0.428809
Negative	1280	830.572701196322	381.960087							0.00294772	0.0136483	0.3084
Negative	1281	830.591555946769	528.516842							5.13733e-07	8.0259e-06	0.45146
Negative	1283	830.647459794909	632.22294				0.000177983	0.00675435	0.321586				0.00310419	0.0252485	0.262064
Negative	1284	830.647479634926	662.65946	5.89266e-07	0.00176662	0.40034	0.000555137	0.0121576	0.319768	0.0123341	0.0384519	-0.221257	0.000587493	0.00740044	0.309626
Negative	1285	831.594766073665	528.516384							1.60821e-07	2.77401e-06	0.465319	0.00644895	0.043742	0.253594
Negative	1286	831.585131300169	429.328036							6.32556e-05	0.000617121	0.369494
Negative	1288	831.650684857195	662.61334							0.0146098	0.0441683	-0.228203
Negative	1290	831.659680049908	783.46124	2.50373e-05	0.00676755	0.28205	8.90373e-05	0.0044489	0.380284				2.23767e-05	0.000651314	0.389803
Negative	1292	832.571281648477	224.631464							0.0141084	0.0428286	-0.274663
Negative	1293	832.588096718391	429.236745							5.84103e-05	0.000574043	0.373155
Negative	1294	832.597776768162	528.515786							1.32629e-07	2.33178e-06	0.472866	0.00436229	0.032452	0.269741
Negative	1295	832.607341155852	654.52086							0.000191168	0.00154762	0.356486
Negative	1296	832.662976700686	783.4591	2.83329e-05	0.00676755	0.281255	7.56751e-05	0.00391162	0.383026				1.81551e-05	0.000581375	0.393242
Negative	1297	833.518567423457	307.320008							5.08253e-08	1.01532e-06	0.448259	0.00464809	0.0342382	0.247555
Negative	1298	833.555677118551	477.95428				0.00170198	0.0248904	0.28594
Negative	1299	833.600677567207	528.515786							5.05682e-07	7.94235e-06	0.461263
Negative	1301	833.610719399859	654.5184							0.000304501	0.00232079	0.347932
Negative	1302	834.521959940708	307.318906							5.22699e-08	1.03838e-06	0.44682	0.00361537	0.0285234	0.253804
Negative	1303	834.52666799872	547.127854							2.29716e-09	6.63019e-08	0.526941
Negative	1305	834.603412691252	528.514945							0.00282418	0.0131688	0.267494	0.00257071	0.0217711	0.273166
Negative	1306	834.613851173076	654.5026							0.000667562	0.00436963	0.323297
Negative	1307	835.530029921811	547.127002							5.02915e-09	1.28888e-07	0.514219
Negative	1308	835.524821157658	307.317406							5.44493e-08	1.06596e-06	0.451501	0.0070939	0.0461141	0.238094
Negative	1309	835.534034568425	376.718482							0.000844639	0.00525583	0.310723
Negative	1311	835.616693413984	654.34392							9.20762e-05	0.000841816	0.371178
Negative	1312	836.537030463514	376.713526							0.00056341	0.0038101	0.318553
Negative	1313	836.541825589382	613.9813							3.94455e-10	1.28393e-08	0.527543
Negative	1316	836.580539696577	415.537174							0.00781725	0.0275492	0.265635
Negative	1317	836.619344973061	654.53588							0.00589671	0.0225041	0.27738
Negative	1318	837.539950793958	376.721696							0.00100381	0.00596024	0.308639
Negative	1329	841.568419690885	375.013539				0.00216654	0.0289065	0.276257
Negative	1335	841.643920505577	573.84802				0.00149588	0.022846	0.225284
Negative	1336	842.516410583329	304.045774							0.00391456	0.0165567	0.255756
Negative	1346	842.647172260546	574.041322				0.00392669	0.0429643	0.19834	0.0119793	0.0379494	-0.30486
Negative	1347	843.550193046328	383.157868							0.0082377	0.0284931	0.294907
Negative	1351	843.583643944444	478.033271				0.000312011	0.00931979	0.332102				0.00378664	0.0294102	0.265141
Negative	1353	843.659431552181	761.30089				0.00131365	0.0210605	0.251114				0.00108744	0.0118983	0.257983
Negative	1355	844.531725385599	376.556024							0.0111146	0.0357826	0.228377
Negative	1357	844.562637580922	506.578746							0.00312817	0.0141963	0.314745
Negative	1358	844.587067549682	477.952097				0.000563027	0.0121576	0.318548
Negative	1359	844.607208710346	608.44782										0.00214159	0.0189395	0.290217
Negative	1360	844.662801588827	761.14832	1.33563e-05	0.00676755	0.408779	0.000596846	0.0121576	0.275495				0.000368869	0.00516761	0.288873
Negative	1362	845.535213302351	376.468226							0.00547343	0.0214087	0.248059
Negative	1366	845.590277930325	477.941978				0.00168695	0.0247915	0.296956
Negative	1368	845.630703199746	655.84217							0.000344756	0.00258577	-0.35267
Negative	1369	845.67495927087	801.89714	9.28934e-05	0.0121084	0.303119	3.22682e-06	0.00074415	0.42807				2.32749e-06	0.000174446	0.288873
Negative	1371	846.57841106883	569.220484							0.00190813	0.00992405	0.309424
Negative	1375	846.587196239698	233.476001							0.0043818	0.0180127	-0.294386
Negative	1376	846.678277299993	801.89	0.000187341	0.0234021	0.288758	1.93891e-06	0.000638656	0.439615				1.18286e-06	0.000127015	0.437375
Negative	1384	849.597357580606	654.30091							0.000736622	0.00472121	0.319241
Negative	1385	850.559871570108	354.84531							0.00138836	0.00786268	0.325313
Negative	1386	850.56009340655	317.67798							0.00872994	0.0297078	0.272518
Negative	1387	851.563308732545	354.857536							0.00197746	0.0101645	0.317838
Negative	1388	851.563367962185	317.651808							0.00297746	0.0137236	0.30712
Negative	1391	852.565785277281	354.906275							0.00261333	0.0124996	0.307131
Negative	1396	853.643509406692	536.917708							0.0139379	0.0423498	-0.274532
Negative	1398	854.591181875551	506.564882							0.00208509	0.0106021	0.320408
Negative	1399	854.591267594871	441.85516							0.00561884	0.0218531	0.253757
Negative	1400	854.591432887587	467.334684							0.000456974	0.00321616	0.356359
Negative	1403	855.594473605472	506.564882							0.00195951	0.0101137	0.321466
Negative	1404	855.594783670918	467.279266							0.00154084	0.00844044	0.325949
Negative	1405	855.594871078377	441.437295							0.00920999	0.0310242	0.231447
Negative	1408	856.597561013883	506.564882							0.00162157	0.00878257	0.327147
Negative	1409	856.606953732832	569.21915							2.74926e-06	3.76461e-05	0.444534
Negative	1412	856.662606865601	655.9681							0.000585677	0.00395682	-0.360072
Negative	1414	857.518227071063	295.95587							9.53069e-08	1.72114e-06	0.493035
Negative	1415	857.600500749854	506.564882							0.00164538	0.00886505	0.328044
Negative	1416	857.61028879999	569.224159							2.57466e-06	3.56707e-05	0.445666
Negative	1417	857.665843742737	655.99107							0.000446874	0.0031673	-0.371424
Negative	1421	858.521600974498	295.906705							1.14185e-07	2.03436e-06	0.491902
Negative	1427	858.603332615976	506.563826							0.00236426	0.0116179	0.316482
Negative	1428	858.613421292628	569.223202							1.36389e-06	1.93236e-05	0.454949
Negative	1431	858.668723328086	655.93999							0.00502965	0.0201334	-0.31254
Negative	1433	859.53376709826	328.836882							0.00118806	0.00692742	0.278376	0.00714467	0.0461141	0.239159
Negative	1436	859.616288828501	569.204754							4.33083e-06	5.71865e-05	0.432163
Negative	1437	859.626099896327	676.3578							0.0125879	0.0390235	0.227574
Negative	1439	859.690597353169	817.44518	1.85956e-05	0.00676755	0.254855	1.12354e-05	0.00121742	0.425277				2.04409e-05	0.000619008	0.394135
Negative	1440	860.518974634005	403.705622							0.00752935	0.0268749	-0.230684	0.000159595	0.00288232	-0.354147
Negative	1441	860.537099073883	328.83445							0.00248746	0.0120598	0.257493
Negative	1445	860.618933941659	569.185934							0.000196716	0.00158765	0.358085
Negative	1446	860.638205045146	784.03186										0.0017795	0.0167239	0.296745
Negative	1447	860.693855393905	817.44518	2.93456e-05	0.00676755	0.252574	1.39334e-05	0.00130539	0.421821				1.85456e-05	0.000581375	0.39693
Negative	1448	860.846903653207	1128.44818							0.00738079	0.026434	-0.255778	1.15621e-05	0.000454423	-0.415685
Negative	1449	861.549263258581	401.852812							0.000674899	0.00439924	0.258869
Negative	1450	861.586695299048	636.5003	0.000198211	0.0237695	0.313016
Negative	1452	862.552460279085	401.856618							0.000608514	0.00408452	0.260549
Negative	1456	863.555902626052	401.855898							0.000128147	0.00112866	0.29745
Negative	1473	868.531849583579	345.955181							9.08657e-05	0.000835945	0.367522
Negative	1476	868.562607719773	469.429512							5.4797e-06	7.04658e-05	0.450348
Negative	1481	869.599386545564	499.824818							2.33537e-05	0.000264729	-0.420599
Negative	1483	870.547250839329	400.217192							0.0115879	0.037115	-0.243249	0.00504433	0.0367061	-0.269904
Negative	1487	871.533732600294	337.888686							0.000428096	0.00306972	0.349711
Negative	1494	871.654305007984	270.005714							0.000184474	0.00150719	-0.368217
Negative	1500	873.511337814564	361.508689				0.000413717	0.0104229	-0.350026	0.0114596	0.0368344	-0.260501	0.000244283	0.00380294	-0.362873
Negative	1502	873.596993462765	569.24168							0.00405436	0.0169998	0.28759
Negative	1503	873.621761836895	636.48926				0.000367124	0.00991566	0.336648				0.000125894	0.00241192	0.359171
Negative	1504	874.514601045245	361.498854							0.00241654	0.0118548	-0.289801	0.00211654	0.018829	-0.291132
Negative	1506	874.560043263829	300.560288							0.00945586	0.0316177	0.27533
Negative	1507	874.578754531291	635.11364				0.00387106	0.0429169	0.30063
Negative	1508	874.60057485212	569.230856							0.00101673	0.0060434	0.315872
Negative	1509	875.563312318664	300.579292							0.00455828	0.0185494	0.301502
Negative	1515	876.820842315239	1129.58518										0.0018797	0.017392	-0.295208
Negative	1518	878.513782541019	572.567788							7.32543e-08	1.37346e-06	0.439728
Negative	1520	878.591346596446	469.434732							4.12475e-05	0.000428881	0.410243
Negative	1522	879.594733799056	469.428686							4.22017e-05	0.000434761	0.408937
Negative	1524	880.606861898161	511.626058							0.00381192	0.0162944	0.319037
Negative	1525	880.606997845022	565.86613							0.00968529	0.0322426	0.272813
Negative	1526	880.597770588034	469.434732							3.96604e-05	0.000416156	0.412587
Negative	1529	881.610294564638	511.62018							0.00387737	0.016453	0.318113
Negative	1530	881.610428508265	565.858484							0.014319	0.0433482	0.26088
Negative	1531	881.600608397323	469.475738							2.63448e-05	0.00028988	0.419843
Negative	1534	882.613414240804	511.621328							0.00538615	0.0212063	0.305749
Negative	1535	882.622825694185	617.5214							0.00126867	0.00729399	0.337773
Negative	1536	883.533869540806	302.697888							0.000158308	0.00133057	0.33973
Negative	1538	883.540270084785	360.085212							0.00191917	0.00995875	-0.313745
Negative	1539	883.626209743608	617.4755							0.00219609	0.0110479	0.320597
Negative	1540	884.518510234644	382.202174				0.00145121	0.0224264	-0.314041				0.0018022	0.0168617	-0.306517
Negative	1541	884.54354988623	360.119987							3.27351e-05	0.000348878	-0.40163
Negative	1542	884.537259188775	314.207484										0.00657714	0.0442114	0.264978
Negative	1543	884.537255638162	302.696456							0.000221488	0.00176212	0.341343
Negative	1546	884.629243303507	617.55984							0.00175341	0.00931883	0.32295
Negative	1547	885.549283805042	386.764598							9.74039e-06	0.000118701	0.433356
Negative	1549	886.519038036133	621.93355							0.000941026	0.00571076	0.340477
Negative	1552	886.552703724812	386.764598							3.8143e-06	5.14522e-05	0.448119
Negative	1556	887.522177365119	622.01291							0.00173081	0.00922872	0.334455
Negative	1557	887.564935524012	431.276674							4.85958e-05	0.000484063	0.37147
Negative	1558	887.555685170306	386.767292							4.81736e-06	6.3102e-05	0.442819
Negative	1561	888.568352570477	431.259192							0.000110314	0.000987365	0.356795
Negative	1562	888.558309562225	386.764598							9.87007e-06	0.000119316	0.432226
Negative	1563	889.571173689203	431.3085							7.88219e-05	0.000745244	0.366173
Negative	1566	890.565718153618	654.23936							0.00768603	0.0272836	0.267967
Negative	1569	893.495011294712	359.772973							0.00654239	0.0240871	-0.26081
Negative	1577	896.563102928888	429.594875							4.58372e-05	0.000459225	0.383961
Negative	1580	897.566498975565	429.536806							0.00222789	0.0111612	0.299794
Negative	1582	897.631166688119	662.63436	3.31422e-05	0.00709716	0.33246				0.00779777	0.0275435	-0.228281
Negative	1584	898.569233833768	429.33525							0.0138165	0.0421308	0.241009
Negative	1588	899.6467076965	783.47212	4.03077e-05	0.00805616	0.27853							0.0019001	0.0174205	0.296732
Negative	1590	900.59447881074	654.37584							0.000143833	0.00124413	0.364986
Negative	1597	901.597904938626	654.34392							9.16882e-05	0.000840723	0.368466
Negative	1598	902.513740328772	547.127872							4.1123e-08	8.43957e-07	0.491436
Negative	1600	902.600725892794	654.28422							0.000208864	0.00167088	0.361571	0.00167484	0.0160421	0.309977
Negative	1601	903.517155914036	547.128777							5.46763e-09	1.38975e-07	0.513963
Negative	1602	903.693153481746	822.97526							0.000358244	0.00264356	0.341648
Negative	1603	904.696434756392	822.41112							0.000269784	0.00208087	0.349743
Negative	1604	905.708695316189	842.45516							0.0156143	0.0465825	0.235602
Negative	1606	906.615731325532	365.158102							0.0022542	0.0112238	-0.269551
Negative	1607	906.712080226988	842.73243							0.00807143	0.0281324	0.262471
Negative	1609	907.619156476801	365.191414							0.00340613	0.0152131	-0.260202
Negative	1612	909.549151160953	359.92592							0.000786348	0.00495048	0.333387
Negative	1617	910.55272776066	360.505701							0.000546328	0.00372872	0.344746
Negative	1619	911.647071395477	762.14988				0.000360757	0.00983228	0.281952				0.000353711	0.00502572	0.289104
Negative	1620	912.519395369005	376.431642							0.0161181	0.0477426	0.218409
Negative	1626	914.565783451163	569.188666							0.009283	0.0311189	0.270488
Negative	1628	915.729358356776	850.7502							0.00751082	0.0268355	0.263204
Negative	1629	916.73282991139	850.75964							0.00796454	0.0278461	0.266571
Negative	1630	918.547485684359	354.337923							0.00159011	0.00868273	0.319784
Negative	1631	919.550861585378	354.317774							0.00167163	0.00894046	0.32185
Negative	1636	923.582222893044	506.577421							0.0141202	0.0428286	0.26558
Negative	1637	923.646961394756	655.98546							0.000131347	0.00114836	-0.405812
Negative	1639	924.594619280913	569.223202							0.000156429	0.00131743	0.369213
Negative	1641	924.65024763651	655.98546							0.0020457	0.0104345	-0.325247
Negative	1643	925.597826193168	569.163407							3.95593e-06	5.3238e-05	0.436838
Negative	1644	925.653181875815	655.88258							0.00272596	0.0129094	-0.319701
Negative	1647	926.600887927021	569.197224							0.000318553	0.00240897	0.349613
Negative	1648	928.834462615269	1128.3886				0.00474025	0.0493447	-0.282534	0.00361838	0.0157744	-0.293744	6.21279e-06	0.000315694	-0.431941
Negative	1650	929.708880315625	826.82522							0.000366629	0.00269673	0.33296
Negative	1651	930.522085856925	490.957774				0.00116252	0.0192555	-0.296219				0.000490044	0.00638762	-0.32737
Negative	1659	936.550248425339	469.424489							0.000110919	0.000993367	0.385227
Negative	1660	938.53501628411	404.480638										0.00588648	0.0411368	-0.269422
Negative	1661	939.538238100604	404.434416							0.0161155	0.0477426	-0.251862	0.00112774	0.0120374	-0.321184
Negative	1662	939.603107558016	636.72256				0.000264113	0.00860664	0.356179				0.000854357	0.00994251	0.321985
Negative	1663	940.550642218598	494.116054							0.00541704	0.0212964	-0.263094	0.00060755	0.00762106	-0.322072
Negative	1669	943.760509798463	870.76816							0.00182792	0.00962516	0.306049
Negative	1670	944.763931318501	870.85416							0.0016324	0.00880494	0.309365
Negative	1671	945.739571442782	855.43294							0.00354537	0.0155371	0.276517
Negative	1672	946.500529589988	572.588662							1.43597e-08	3.1964e-07	0.462957	0.00708629	0.0461141	0.244291
Negative	1673	946.57855502311	469.434732							6.71469e-05	0.000646835	0.399751
Negative	1674	946.7428523669	855.54625							0.00427289	0.0176329	0.273191
Negative	1675	947.581895393374	469.414162							1.69715e-05	0.000196023	0.426088
Negative	1676	947.710884758111	848.22206							0.00509665	0.0202514	0.276517
Negative	1680	948.594150218909	511.690116							0.00593912	0.0225892	0.308699
Negative	1681	948.71411849348	845.7423							0.0102052	0.0336409	0.247677
Negative	1684	949.597264383559	511.687622							0.0163623	0.0482978	0.270892
Negative	1688	950.515180955767	284.244259				0.000468452	0.011418	0.318818
Negative	1689	950.609884555597	617.58942							0.00181586	0.00958939	0.336471
Negative	1692	951.527383956459	361.48438							0.00175765	0.0093389	-0.302518	0.00414621	0.0312005	-0.2697
Negative	1693	951.612947896592	617.99262							0.00225894	0.0112549	0.321217
Negative	1696	952.530613485273	361.583077										0.00290319	0.0239938	-0.28807
Negative	1698	953.536482641086	387.032068							0.000170303	0.00141967	0.369695
Negative	1700	954.506020996962	621.9858							0.00171383	0.00913829	0.33688
Negative	1705	955.724063298717	829.09614							4.25497e-06	5.63783e-05	0.438742
Negative	1707	956.727476654428	829.27604							9.62021e-07	1.42776e-05	0.461936
Negative	1708	957.739587044012	847.76838							0.000461893	0.00324374	0.343392
Negative	1710	958.742910584522	847.92912							0.000447691	0.0031673	0.338888
Negative	1711	959.755215860766	865.7821							0.0106528	0.034906	0.255259
Negative	1712	959.746018146908	847.5549							0.000443073	0.00314719	0.342027
Negative	1714	960.758564609879	865.72827							0.00916969	0.0309243	0.260587
Negative	1715	961.761823488829	865.821							0.00773779	0.0273961	0.262196
Negative	1719	963.538068919319	382.089302				0.00071657	0.0135967	-0.340968				0.000200874	0.00336436	-0.363762
Negative	1722	964.540427744598	381.818469										0.00321196	0.0257472	-0.294565
Negative	1733	970.50099549844	547.129718							1.23385e-08	2.79359e-07	0.500845
Negative	1734	970.587665098238	654.25742							0.0058821	0.022485	0.257693
Negative	1742	979.558733299833	477.944496							0.00565886	0.0219234	-0.277988
Negative	1743	980.537101025628	507.113716										0.00327532	0.0261155	-0.279797
Negative	1748	989.618277093053	518.417926							0.0063246	0.0234497	-0.290806
Negative	1752	992.581670817474	569.220484							0.0113162	0.0362713	0.265284
Negative	1754	992.637335025387	655.88429							0.00670691	0.0246225	-0.298999
Negative	1755	993.585139604495	569.20003							0.000761892	0.00482976	0.331668
Negative	1756	994.587735987935	569.205014							0.00348991	0.0154095	0.295961
Negative	1757	996.821653226904	1128.59388										0.0059864	0.0415445	-0.266808
Negative	1759	1008.53784995422	490.896214							0.0072769	0.0261696	-0.261342	0.00366932	0.0287222	-0.288789
Negative	1761	1009.54092283274	491.15757				5.7606e-05	0.00325854	-0.387889				2.64799e-07	5.44578e-05	-0.485232
Negative	1762	1014.56599259537	469.432535							0.000196836	0.00158765	0.376719
Negative	1763	1015.56947713575	469.42502							8.47583e-05	0.000791995	0.392551
Negative	1766	1019.51496115495	362.846443				0.00288553	0.0357472	-0.292284				0.00184428	0.0171712	-0.298923
Negative	1767	1020.51812746616	363.153696				0.00107971	0.018288	-0.323543	0.0162738	0.0480978	-0.251349	0.000138677	0.00259847	-0.364574
Negative	1777	1034.55342311137	533.54235										0.000996371	0.0113148	-0.331947
Negative	1779	1035.55638980108	533.541293										0.00646905	0.0437667	-0.275761
Negative	1782	1047.54619165441	477.934575							0.00441513	0.0181523	-0.268863
Negative	1783	1048.54958657869	477.947856							0.000144424	0.00124413	-0.371856
Negative	1788	1059.62142572719	655.89968							0.00385025	0.0163721	-0.300358
Negative	1793	1076.52475461958	489.81764				0.000111468	0.00502287	-0.357455	0.0058733	0.022485	-0.250762	8.37905e-08	4.45703e-05	-0.488601
Negative	1794	1082.55271590838	469.424489							0.000401665	0.0029111	0.36042
Negative	1798	1100.5245865126	411.929085							0.00204111	0.0104012	-0.317996	0.000197976	0.00333446	-0.362843
Negative	1801	1102.54037412923	530.99797				0.00315443	0.0376773	-0.289456				0.00128436	0.0131189	-0.313469
Negative	1806	1126.54021408846	508.24358				0.000137072	0.00578791	-0.365204				4.3542e-06	0.000251036	-0.436453
Negative	1815	1262.81661179359	601.398304							0.00402556	0.016969	-0.275555
Positive	2	88.0873877855305	1127.98341							0.0121877	0.038219	-0.239774	0.00156978	0.0152304	-0.307178
Positive	4	90.9770880412393	1128.5847										0.00713295	0.0461141	-0.271277
Positive	5	96.9221667634595	40.176363				0.00257539	0.0329959	-0.304181	0.0147129	0.044426	-0.262454	4.00299e-05	0.000983686	-0.39124
Positive	6	98.9192010838504	40.1357992							0.0123644	0.0385635	-0.256305	0.00132073	0.0133768	-0.319061
Positive	8	100.112411334081	853.63075							0.00474247	0.0191002	-0.281989
Positive	13	105.07016669387	855.23766							0.00196079	0.0101137	-0.302655
Positive	15	106.950856086211	40.2840798							0.00801137	0.0279883	-0.274171	0.000244819	0.00380294	-0.356133
Positive	19	119.085657579146	954.09356										0.000146982	0.00272007	-0.354627
Positive	31	130.105648969846	1128.54524				0.00227866	0.0297019	-0.312695				0.000479989	0.00632981	-0.350481
Positive	33	132.003246453939	38.6020617							0.0103885	0.0341129	-0.280051	0.00102127	0.0115104	-0.333384
Positive	38	135.116804601232	856.81326							9.14408e-06	0.000111844	-0.407557
Positive	41	138.906425251869	36.8987515				0.00210421	0.0286746	-0.315982	0.00497607	0.0199867	-0.299803	3.44026e-05	0.000889129	-0.405944
Positive	43	140.903431402529	36.9001197				0.000730135	0.013767	-0.339732				2.48411e-05	0.000708555	-0.409424
Positive	45	141.127279788457	855.14346							0.0116935	0.0373951	-0.259343
Positive	49	147.116730335056	855.41946							0.000347668	0.00259528	-0.34287
Positive	61	158.964028553529	39.4313744										2.8214e-05	0.000770043	-0.406523
Positive	63	161.132354763153	855.84056							0.00200488	0.0102496	-0.302439
Positive	76	174.937921860336	40.2848748				0.00253429	0.0326086	-0.298897				1.0593e-05	0.000434702	-0.415086
Positive	79	175.148010483264	855.56446							0.00105736	0.00624338	-0.317401
Positive	89	184.073225653385	791.66889							0.011052	0.0357826	-0.214861
Positive	97	189.163632038096	856.81509							0.00185798	0.00974874	-0.315721
Positive	104	193.973662230161	1195.34406							0.014456	0.0439101	-0.267436
Positive	109	196.524504680378	554.15412							0.00774636	0.0273992	0.228994
Positive	110	196.864991571027	36.8980508										0.000855626	0.00994251	-0.336582
Positive	113	198.862022263128	36.8982196				0.00135989	0.0214997	-0.326424	0.00667342	0.0245057	-0.28831	1.26075e-05	0.000470832	-0.426084
Positive	116	203.052467326276	36.9001197										0.00707715	0.0461141	-0.275122
Positive	118	203.179292566678	855.56289							0.00100268	0.00596024	-0.320443
Positive	119	203.179338098488	50.4803552							0.00879167	0.029878	-0.256445
Positive	122	206.893772379468	36.9011248				0.000357426	0.00983228	-0.360089	0.00140818	0.00791607	-0.333929	6.15412e-07	8.38622e-05	-0.476692
Positive	125	208.890803636295	36.9017177				0.000310939	0.00931979	-0.363654	0.000855938	0.00530844	-0.346446	5.1401e-07	7.33796e-05	-0.480702
Positive	129	213.148344889671	853.62188							0.00733244	0.0263178	-0.275184
Positive	131	216.922554893191	38.5929205				0.000563155	0.0121576	-0.342919	0.00248003	0.0120308	-0.306757	4.5027e-07	6.75e-05	-0.480793
Positive	132	218.919604057261	38.6044542				0.00150884	0.022846	-0.313724	0.00311649	0.0141724	-0.292638	3.27615e-06	0.000208973	-0.44743
Positive	135	219.210515541893	856.81026							5.91897e-05	0.000580005	-0.389965
Positive	138	224.127976539854	1132.94632							0.00275603	0.0129694	-0.310521	0.00363543	0.0285897	-0.293768
Positive	139	225.131333284441	1132.83746										0.000752348	0.00909491	-0.313218
Positive	141	226.951331670241	1128.6				0.0015955	0.0239165	-0.319564	0.0122413	0.038219	-0.267659	7.03801e-05	0.0015484	-0.386918
Positive	142	226.951299514382	38.6609302				0.00286687	0.0356633	-0.305461	0.00456295	0.0185494	-0.300519	4.84919e-06	0.0002743	-0.439557
Positive	144	227.954729525024	1128.6153										0.00375437	0.0292353	-0.291755
Positive	145	227.954671245043	39.6250816										9.39154e-05	0.00192848	-0.378957
Positive	150	229.194872472183	855.98373							0.000554122	0.00375767	-0.330807
Positive	151	232.896465746343	40.2758042				0.00134653	0.0214729	-0.32361	0.00014698	0.00126277	-0.386777	2.7442e-07	5.44578e-05	-0.476431
Positive	152	233.226143738407	856.81712							0.00088473	0.00543695	-0.333321
Positive	153	234.893506562073	40.2569188							0.000775379	0.00489778	-0.354181	1.50236e-05	0.000529891	-0.415966
Positive	160	242.925232622074	40.2782536							0.00182092	0.00958939	-0.322801	1.64306e-05	0.000550526	-0.40935
Positive	161	242.925292987725	1129.33592							0.0147755	0.0445486	-0.254313	0.00189572	0.0174205	-0.311742
Positive	162	243.210480328638	856.32155							0.000154837	0.00131268	-0.362445
Positive	169	256.820495605469	36.8983884							0.0134466	0.0410769	-0.276338	0.00122297	0.0127308	-0.328803
Positive	171	257.226049048384	855.87842							0.000654684	0.00432239	-0.331112
Positive	175	259.241759078693	856.43838							0.00339529	0.0151911	-0.269702
Positive	177	262.05008364671	1124.83847							0.0118227	0.0375945	-0.260109	2.09613e-05	0.00062842	-0.411251
Positive	183	273.257325417195	855.56446							0.00111983	0.00658384	-0.312372
Positive	185	274.88099314412	36.9247218				0.000601779	0.0121576	-0.343562	0.000645352	0.00426868	-0.346797	1.8357e-06	0.000145649	-0.456284
Positive	186	276.878110234779	36.9293474				0.00020399	0.00745806	-0.343562	0.000206775	0.00165932	-0.382389	1.75641e-07	5.44578e-05	-0.49407
Positive	191	279.231506347656	858.45159							0.00371901	0.0160008	-0.290061
Positive	193	280.234865920806	858.45129							0.00188611	0.00988869	-0.289465
Positive	196	284.909803373363	38.5799336							0.000298179	0.00227909	-0.364077	3.06609e-05	0.000820727	-0.399297
Positive	199	286.906883820789	38.5877718				0.000243514	0.00829609	-0.362058	0.00128132	0.00732336	-0.327091	3.47515e-06	0.000217055	-0.441134
Positive	200	287.272960813895	855.69204							0.000400008	0.00290363	-0.345992
Positive	207	294.938688144745	1128.61589										0.00294092	0.0242222	-0.289759
Positive	208	294.93862128457	38.6359908				0.00189455	0.0266661	-0.316176	0.00368739	0.0159404	-0.304589	5.48833e-06	0.000288665	-0.438075
Positive	219	302.219259115358	50.5176718							0.00384049	0.0163721	-0.278002
Positive	222	303.231432530504	87.92875							0.00951892	0.0317122	0.221564
Positive	224	304.234782482942	853.8927							0.00141434	0.00791607	-0.254306
Positive	226	304.260732946168	786.75398										0.00018845	0.00322842	-0.365597
Positive	231	310.912493588689	40.276975				0.00306649	0.036921	-0.291253	0.00105187	0.00619665	-0.326356	1.27101e-06	0.000127015	-0.445962
Positive	232	310.912630562829	1128.76276				0.00150426	0.022846	-0.307607				1.77065e-05	0.000577001	-0.411346
Positive	234	313.273462435497	792.0016							0.000178559	0.00147025	0.384201
Positive	257	339.289245605469	796.10148	0.000289228	0.030968	-0.382227				5.0477e-17	9.46244e-15	0.720731
Positive	262	342.868413461494	36.9675257				0.000335282	0.00950217	-0.355252	0.00235887	0.0116179	-0.308863	8.80516e-07	0.000114771	-0.468789
Positive	267	344.865434318475	36.954027				0.00149395	0.022846	-0.324041	0.000882523	0.0054358	-0.343959	5.68678e-06	0.000293949	-0.4398
Positive	271	352.89717199527	38.5897528				0.00387941	0.0429169	-0.292778	0.00049522	0.00342728	-0.350465	7.2825e-06	0.000357917	-0.432692
Positive	275	354.894249257566	38.5714536							0.0121221	0.0381449	-0.270675	0.000313895	0.00465869	-0.361161
Positive	279	356.909139317443	21.3742309										0.00582433	0.0409148	-0.272548
Positive	280	356.909139629032	1164.02522										0.000673602	0.00841441	-0.339436
Positive	288	362.926030493334	1128.6153				0.000252478	0.00831789	-0.344617				4.94691e-05	0.00115866	-0.385702
Positive	289	362.925955296203	38.6136596				0.00115716	0.0192555	-0.329104	0.00529991	0.0209346	-0.293349	1.20481e-06	0.000127015	-0.46533
Positive	294	367.335661890645	858.45164							0.0016261	0.00880494	-0.303186
Positive	296	368.33897087661	858.45154							0.00451803	0.0184367	-0.274233
Positive	297	368.871165407327	40.277056							0.001146	0.00673379	-0.330169	1.58675e-05	0.00054679	-0.41275
Positive	299	369.351226031996	365.152556							0.00754784	0.0269143	-0.277823
Positive	300	369.351106457843	856.81912							0.000668618	0.00436963	-0.327008
Positive	301	369.351171314282	954.04116							9.77777e-07	1.44436e-05	-0.4637	0.000143078	0.00266427	-0.371967
Positive	305	370.354422900998	954.01188							4.40747e-07	7.07015e-06	-0.478577	0.000173153	0.00301055	-0.368241
Positive	306	370.35443010358	856.82302							0.000526697	0.00362373	-0.340226
Positive	307	370.354460068853	973.41712										0.00533115	0.0381451	-0.274788
Positive	308	370.354588882803	365.294794							0.00417764	0.0174051	-0.289272
Positive	311	371.357670890089	856.81724							0.000964845	0.00582107	-0.328597
Positive	312	371.35765542189	954.05372							6.54839e-06	8.21628e-05	-0.439605	0.000340532	0.00489212	-0.354802
Positive	314	372.361072419494	856.81368							0.00260221	0.0124917	-0.295576
Positive	323	378.900092220824	1129.04458				0.00115908	0.0192555	-0.3178	0.00759306	0.0270247	-0.262469	9.02569e-06	0.00040055	-0.426823
Positive	333	386.377611491943	858.44778							0.00128416	0.00732336	-0.313446
Positive	336	391.208722172669	43.6794938							0.012053	0.0381449	-0.265812
Positive	344	397.382610517573	874.8846							0.0042271	0.0175573	-0.259361
Positive	351	410.855829323676	38.1457589				0.00136256	0.0214997	-0.31957	0.00311828	0.0141724	-0.299983	5.34211e-06	0.000285993	-0.43693
Positive	353	415.211248790855	48.7387918							0.00743156	0.0265813	-0.25712
Positive	355	420.884606949446	38.5843406							0.0110528	0.0357826	-0.273142	0.000172342	0.00301055	-0.368372
Positive	365	430.913593055891	1128.62978				0.000145395	0.00597117	-0.371348				4.44431e-05	0.00107452	-0.396526
Positive	366	430.913493463766	38.6082681							0.00782254	0.0275492	-0.281025	1.37852e-05	0.000497928	-0.418307
Positive	377	453.167086555201	47.0722453							0.0107633	0.0350795	-0.238427
Positive	381	463.145516433654	286.957252										0.00782507	0.0492848	-0.270412
Positive	389	469.388442516113	158.283342							0.000448932	0.0031673	-0.264082
Positive	392	480.344545384732	89.634688							0.0118477	0.0375945	-0.22766
Positive	393	481.347936012637	89.627292							0.0119926	0.0379494	-0.224188
Positive	394	482.323753142868	69.228322							0.0110523	0.0357826	-0.249799
Positive	395	482.360186871205	93.065922							0.0102372	0.0336409	-0.230706
Positive	396	483.363573693572	93.05983							0.012538	0.038794	-0.225382
Positive	405	498.90103320129	1128.62978				0.000197538	0.00731136	-0.371348				2.1839e-05	0.000648251	-0.406793
Positive	406	498.900878782818	38.6064778				0.00471387	0.0492411	-0.28768				3.68017e-05	0.000935013	-0.403365
Positive	407	499.347466293901	81.116198							0.0105514	0.0346552	-0.228162
Positive	422	518.321017093499	81.117284							0.00296909	0.0136986	-0.263477
Positive	424	519.324502378236	81.117232							0.00030801	0.00233768	-0.311818	0.00186691	0.0173282	-0.295177
Positive	429	522.354848706453	84.527816							0.00443799	0.0182095	-0.266619
Positive	430	523.358179267328	84.527816							0.00635662	0.023569	-0.257434
Positive	431	524.361080250834	84.527421							0.00880517	0.0298783	-0.245425
Positive	440	534.295006420127	81.11592							0.00359544	0.0157329	-0.24825
Positive	451	538.518980524975	529.896228				0.000318468	0.00936047	0.327561				0.00035124	0.00501436	0.334195
Positive	452	539.522303131683	529.653664				0.000398025	0.0102869	0.300283				0.000777388	0.0092059	0.297349
Positive	458	544.336754486456	84.569104							0.0119088	0.0377526	-0.239525
Positive	460	545.340148890042	84.576458							0.00793821	0.0278086	-0.257949
Positive	468	549.487703379583	660.21964							1.02791e-11	4.34921e-10	0.610527
Positive	469	550.386304063991	114.031897							0.0149177	0.0447597	-0.242097
Positive	475	558.509048121252	644.42616							7.49485e-08	1.38611e-06	0.518116
Positive	479	563.464375096836	644.37327							3.49037e-08	7.21588e-07	0.527324
Positive	484	566.888522108484	1128.70106				0.000542011	0.0121576	-0.341467	0.0136043	0.0416474	-0.254071	2.50523e-05	0.000708555	-0.405908
Positive	489	573.427560087266	569.364234							0.00424281	0.0175573	-0.264989
Positive	490	574.430981252586	569.393718							0.00504749	0.0201865	-0.258391
Positive	494	582.508731477938	533.63165							4.05464e-18	1.01183e-15	0.735544
Positive	497	584.52466793942	660.53025							9.71613e-13	6.93823e-11	0.63493
Positive	498	585.270270452943	115.283018							0.00783789	0.0275549	-0.223139
Positive	499	585.527865647131	660.23196							6.40056e-12	3.01645e-10	0.616817
Positive	500	586.308330804901	81.140594							0.0123968	0.0385635	-0.271806	0.00117165	0.0123249	-0.322767
Positive	504	589.479994314997	660.74308							5.35053e-12	2.62939e-10	0.61916
Positive	505	590.483417347693	660.36923							1.17108e-12	7.97195e-11	0.63664
Positive	510	596.486680451268	569.36414							0.00721142	0.0260429	-0.249666
Positive	511	598.540443025913	746.51042							2.98431e-07	4.88199e-06	0.497724
Positive	512	601.519117023023	712.59986							4.50109e-14	4.99667e-12	0.668751
Positive	515	604.310852281256	111.829238							0.00503233	0.0201334	-0.253058	0.00106428	0.0117773	-0.312185
Positive	516	608.524291992188	552.433938							2.10731e-15	3.01228e-13	0.685779
Positive	520	610.540244204273	695.8074							2.29272e-22	6.86542e-19	0.790536
Positive	521	610.540208793733	677.47404							3.02592e-12	1.65162e-10	0.610966
Positive	523	611.543740892741	695.66054							1.07943e-18	3.23784e-16	0.747148
Positive	524	611.543724104978	677.58337							1.36287e-10	4.74102e-09	0.577306
Positive	525	611.535545034826	659.84249							2.06014e-10	7.09871e-09	0.582546
Positive	527	612.555789945919	793.5859	0.00039451	0.0370505	-0.381791				1.33995e-13	1.33911e-11	0.66301
Positive	529	614.571523141441	824.70024							0.00784259	0.0275549	-0.241326
Positive	530	615.495543054217	695.9294							2.61331e-19	1.11783e-16	0.755424
Positive	531	615.495563718238	678.91914							8.43917e-09	2.04057e-07	0.538912
Positive	532	616.498966725577	695.6869	0.000553313	0.0487892	-0.383525				1.74954e-19	8.74417e-17	0.756529
Positive	533	617.50218683529	695.45329							4.61581e-16	7.69487e-14	0.706332
Positive	537	627.534155853329	403.164851							9.90841e-05	0.000903045	0.391211
Positive	539	631.469555292757	694.98684							2.78805e-14	3.34577e-12	0.676842
Positive	541	632.472960102892	695.6503							6.98887e-12	3.17516e-10	0.632507
Positive	542	634.540257143035	582.80999							5.00906e-12	2.50333e-10	0.62993
Positive	543	634.87600074513	1128.70001				0.000579565	0.0121576	-0.325971	0.000135189	0.00117997	-0.352566	2.91292e-06	0.000201557	-0.438932
Positive	544	635.543796457306	582.809026							6.54232e-12	3.01645e-10	0.625878
Positive	545	636.547017019577	582.777566							4.64691e-10	1.49262e-08	0.583036
Positive	546	636.555910583047	712.9013							5.05961e-20	3.03398e-17	0.76162
Positive	547	637.559389723992	712.9013							5.52098e-19	1.83877e-16	0.748199
Positive	549	638.562433771108	711.4058							2.32505e-18	6.35031e-16	0.738461
Positive	550	638.571459405377	796.72052							1.45332e-15	2.28795e-13	0.696428
Positive	551	639.495518899824	582.806193							3.19134e-11	1.24203e-09	0.611342
Positive	552	639.574992939551	796.87096							3.12749e-11	1.2347e-09	0.59857
Positive	553	639.565612621849	710.01106							8.4392e-09	2.04057e-07	0.558175
Positive	554	640.498926586989	582.786142							1.09827e-10	3.87977e-09	0.598179
Positive	555	641.50203466855	582.783594							5.75312e-11	2.10226e-09	0.603346
Positive	556	641.511209301503	712.4085							3.38821e-17	6.77548e-15	0.723999
Positive	557	642.514607887946	712.3212							1.84605e-16	3.26253e-14	0.712292
Positive	559	643.526718820006	796.93911							2.30839e-07	3.89066e-06	0.501919
Positive	560	643.517852986968	712.23626							1.05322e-17	2.42146e-15	0.729955
Positive	561	644.530092604097	797.09771							1.28471e-06	1.82735e-05	0.465409
Positive	564	647.458514580538	818.39888							0.00913575	0.0308578	-0.231624
Positive	566	647.575651472051	858.45113							0.00363145	0.015795	-0.284054
Positive	567	648.579159053136	858.45104							0.00265606	0.0126582	-0.279325
Positive	571	655.469531371898	582.789741							4.38232e-09	1.15449e-07	0.557097
Positive	573	657.485203209338	712.21673							2.01056e-12	1.2052e-10	0.636436
Positive	575	658.488568989888	711.83268							2.27597e-10	7.76754e-09	0.591124
Positive	577	658.539789940615	548.854354							1.65764e-08	3.60629e-07	0.541451
Positive	579	660.555779726727	672.86646							8.1279e-14	8.40474e-12	0.668101
Positive	580	661.551064768769	582.772307							3.32298e-12	1.77739e-10	0.631037
Positive	582	661.559047504818	672.74322							9.21773e-12	4.00602e-10	0.62953
Positive	583	663.45289020749	557.510375							0.00301221	0.0138193	-0.27352	0.002181	0.0191188	-0.299033
Positive	584	663.566793938254	712.2756							2.5979e-20	2.59827e-17	0.766835
Positive	589	665.510996987766	671.46679							4.68182e-10	1.49262e-08	0.587159
Positive	590	666.514207480301	670.66225							1.96662e-09	5.84758e-08	0.569527
Positive	591	666.5301883045	263.394976							0.00723975	0.0260884	0.256761
Positive	592	666.617786310632	954.13368							8.74359e-06	0.000107387	-0.429079	4.82691e-05	0.00113945	-0.3949
Positive	593	667.621065148101	954.13368							5.49873e-06	7.04658e-05	-0.435928	5.8399e-05	0.00134228	-0.390343
Positive	600	673.501205468553	320.900963							0.00414929	0.0173042	0.262878
Positive	602	675.543110857542	282.083274				0.00173679	0.0252762	0.268372				0.000843621	0.0098796	0.293665
Positive	603	676.546518580985	282.076096				0.00183322	0.0262036	0.268565				0.000755636	0.00909798	0.297769
Positive	606	679.561682010718	326.334838							0.00849954	0.0290239	0.252423
Positive	607	680.479621146382	557.481812							0.000235996	0.00185703	-0.351249
Positive	608	680.597128584777	853.92532							0.00708561	0.0257023	-0.277278
Positive	609	681.483200219938	557.508544							0.00880882	0.0298783	-0.241348
Positive	610	681.600591448949	853.75788							0.0120187	0.0379494	-0.25797
Positive	611	682.485866340997	557.508544							0.00434341	0.0178973	-0.281232
Positive	612	682.612821251319	858.45218							0.00929176	0.0311189	-0.252943
Positive	614	683.616244872758	858.45202							0.0104154	0.0341129	-0.239734
Positive	621	687.568229614618	858.45141							0.00553037	0.0216153	-0.279303	0.00106587	0.0117773	-0.318758
Positive	622	688.571741300674	858.44865							0.00219595	0.0110479	-0.313717
Positive	623	689.558743768715	324.3263				3.83426e-06	0.000766349	0.38399				0.000173724	0.00301055	0.325434
Positive	624	690.562185305244	324.230496				9.11705e-06	0.00105127	0.369438				0.000264327	0.00407233	0.316755
Positive	625	690.61772550079	942.52916							0.00283198	0.0131949	-0.284179
Positive	626	691.565375460603	324.190116				4.90391e-05	0.00294038	0.344113				0.00105649	0.0117773	0.289941
Positive	627	691.621027280189	942.5269							0.00309363	0.0141002	-0.282786
Positive	628	692.557927344017	446.9848							0.00375715	0.0161497	-0.302022
Positive	633	698.6076191463	854.5158							0.0102776	0.0338962	-0.262632
Positive	635	699.610966702685	854.09505							0.0119451	0.0377526	-0.258177
Positive	636	700.527340621887	517.176818							0.000256701	0.00199608	0.353477
Positive	639	701.558722199387	293.487842				0.000380916	0.0100174	0.277555				0.00194567	0.0177298	0.251049
Positive	641	702.542752674291	636.60175							0.010618	0.0346552	0.25219
Positive	642	702.562031761786	293.466832				0.000251458	0.00831789	0.292286				0.00109604	0.0119404	0.269816
Positive	644	703.565272781137	293.466802				0.000285598	0.00901288	0.286727				0.000705893	0.00870892	0.279692
Positive	645	703.574238114277	374.12648							0.000150803	0.00128974	-0.384654
Positive	646	703.562835090451	853.98932							6.96449e-05	0.000666648	-0.400947
Positive	647	704.522092371576	297.117194							0.0152489	0.0456152	0.214966
Positive	648	704.577352363152	374.12648							0.000146742	0.00126277	-0.38511
Positive	649	704.566276905239	854.21592							8.97796e-05	0.000830927	-0.39365
Positive	654	705.58045226419	374.12648							8.66149e-05	0.000803798	-0.398875
Positive	655	705.589700161037	415.733464							0.000483765	0.00336666	-0.361759
Positive	657	706.583573039645	374.073483							8.59497e-05	0.000799777	-0.400873
Positive	658	706.593055926915	415.735668							0.00034565	0.0025868	-0.365116
Positive	661	709.552602703184	835.84693							0.0138586	0.0423498	-0.22285
Positive	663	710.555975573168	835.84693							0.00709167	0.0257023	-0.248026
Positive	665	711.54063902234	324.040652				1.13702e-05	0.00121742	0.376805				0.000166078	0.00296371	0.334607
Positive	668	715.574491491004	339.054204				4.12031e-05	0.00257348	0.341879				3.94683e-05	0.000983686	0.355632
Positive	669	716.52173780835	450.10904							4.54133e-07	7.20155e-06	0.412571	0.00410209	0.0309775	0.257033
Positive	671	716.577952925027	339.188506				0.000292193	0.00912494	0.291759				0.00142548	0.0141509	0.267191
Positive	672	717.525361989696	450.073328							2.14931e-07	3.64164e-06	0.422276	0.00364285	0.0285897	0.25894
Positive	674	717.589991407023	431.975979				5.09024e-06	0.0009494	0.412141				0.000473532	0.00630798	0.325301
Positive	675	718.537492182608	560.885648							4.27195e-08	8.70848e-07	0.461736
Positive	679	718.593462662446	431.973418				1.823e-05	0.00156556	0.390378				0.000951527	0.0108881	0.308223
Positive	680	719.540596273351	560.888207							6.33679e-08	1.21842e-06	0.461767
Positive	683	719.596470163503	431.94512				6.71609e-06	0.00103457	0.401832				0.000365868	0.00514964	0.325833
Positive	694	723.540536830489	293.317498				0.000604229	0.0121576	0.274272				0.00081841	0.00962193	0.278188
Positive	696	724.527155292075	490.558272							0.00149537	0.00828177	0.342982
Positive	699	725.530539122705	490.567375							0.00243379	0.0118844	0.331536
Positive	701	725.555723178437	374.139928							9.87314e-06	0.000119316	-0.429095
Positive	702	725.618356292075	854.18351							0.000170723	0.00142011	-0.372758
Positive	703	726.057827754598	374.357787							1.47542e-06	2.09294e-05	-0.461668
Positive	704	726.55923365602	374.1711							6.02686e-06	7.59577e-05	-0.435028
Positive	705	726.621936168859	853.6544							0.000351396	0.0026047	-0.351809
Positive	706	727.562403549967	374.276794							1.13824e-05	0.000136164	-0.430122
Positive	707	727.562951131531	850.26072							0.000955215	0.00577236	-0.31885
Positive	709	728.56632038897	850.26072							0.0010411	0.00614974	-0.317036
Positive	710	728.558495396066	672.86006							0.000612645	0.00410217	0.326589
Positive	712	729.561801068987	672.87593							0.000991318	0.00594204	0.313905
Positive	713	729.590033630896	390.622478				0.000246713	0.00831064	0.318289				0.00147268	0.0144284	0.275031
Positive	714	730.537664999428	314.784204							0.0134254	0.0410769	0.202336
Positive	715	730.593428280964	390.623818				0.000413211	0.0104229	0.31035				0.00276114	0.0231226	0.263008
Positive	716	731.5411124064	314.776099							0.0133671	0.0410769	0.201372
Positive	717	731.596685476123	390.623182				0.000440286	0.0109089	0.300997				0.00301621	0.0247742	0.254093
Positive	718	731.605655845321	501.375062				1.91915e-05	0.00159822	0.382109				0.000779953	0.0092059	0.302043
Positive	720	732.544238918705	314.700354							0.011259	0.0362713	0.20695
Positive	721	732.553205955156	392.427654							0.00623029	0.0231731	0.242917
Positive	722	732.608989423583	501.38065				1.21779e-05	0.00125894	0.390379				0.00073438	0.00894989	0.303402
Positive	723	733.556545222178	392.442444							0.0062261	0.0231731	0.245846
Positive	724	733.612262039805	501.375062				5.70017e-06	0.0009494	0.40627				0.000215118	0.00349415	0.333251
Positive	727	734.559681911861	392.411376							0.00437689	0.0180127	0.253618
Positive	732	735.56245738611	392.447047							0.00844749	0.0290184	0.233327
Positive	736	736.643549156041	866.6349							9.31045e-07	1.38863e-05	0.470663	0.00199356	0.0180564	0.302537
Positive	739	739.571858963374	432.029601				2.08315e-05	0.00168791	0.38525				0.00219126	0.0191527	0.287175
Positive	741	740.522042858696	430.035394							5.32813e-08	1.05127e-06	0.469364
Positive	744	741.525532555642	429.995926							7.60018e-08	1.39784e-06	0.464088
Positive	745	741.530348482591	374.30555							0.000255826	0.00199348	-0.366173
Positive	749	743.606108115679	451.948936				0.0010774	0.018288	0.269206				0.00636364	0.0432612	0.235535
Positive	751	744.553237828062	596.010874							3.31939e-13	2.79543e-11	0.595009	0.00426769	0.0319009	0.265239
Positive	755	744.609497070312	451.817976				5.87195e-05	0.00326002	0.318041				0.00247175	0.021052	0.246341
Positive	757	745.556731439721	596.009328							1.81669e-12	1.13674e-10	0.57512	0.00106852	0.0117773	0.299987
Positive	768	746.624860503827	577.780848				0.000162848	0.00638445	0.317772				0.000958414	0.0109252	0.283916
Positive	772	748.527395386966	451.003591							0.000694143	0.00449054	0.34578
Positive	775	748.584618305393	577.823481				0.00347516	0.0399177	0.279689				0.00715245	0.0461141	0.264365
Positive	778	749.530181152991	451.119854							0.000618548	0.0041331	0.349945
Positive	781	749.624425344308	761.6164							0.00457633	0.0185803	-0.279447
Positive	782	750.621975977229	848.96724							0.0133606	0.0410769	-0.24469
Positive	783	751.571827494366	390.628955				0.000339137	0.00950217	0.314623				0.00310763	0.0252485	0.258072
Positive	785	752.558550231374	643.68761							0.00537616	0.0211948	0.301821
Positive	786	752.575101859465	390.624454				0.00195588	0.0274006	0.26713
Positive	787	753.56192217965	644.23959							0.00554443	0.0216262	0.305386
Positive	788	753.587340423618	501.392512				1.8277e-05	0.00156556	0.387132				0.000515473	0.00663257	0.314897
Positive	789	754.537708407541	301.6049							0.00685733	0.0251115	0.264818
Positive	790	754.535003272013	392.257177							0.0138387	0.0421308	0.217035
Positive	793	754.590698381657	501.303307				6.89707e-05	0.00362762	0.365787				0.00145911	0.0143424	0.291773
Positive	796	755.541138557065	301.568618							0.00943562	0.0315861	0.253165
Positive	797	755.593838568667	501.289098				5.43223e-05	0.00313189	0.367062				0.00122763	0.0127351	0.292152
Positive	798	756.550561609153	503.183306				0.000922589	0.0163664	0.308187				0.00285275	0.023757	0.284302
Positive	799	756.553126670632	360.474118							2.55232e-05	0.000284197	0.395846
Positive	802	757.556597694155	360.42805							4.14955e-05	0.000430509	0.384856
Positive	803	757.553913705638	503.185854				0.000769881	0.0141959	0.308757				0.00215269	0.0189742	0.288426
Positive	806	757.621271237712	522.906722				0.000577233	0.0121576	0.303597	0.00212699	0.0107504	-0.318383
Positive	808	758.559654158686	360.383751							0.0001773	0.00145782	0.351723
Positive	811	758.568559863223	415.959288							0.00855709	0.0291955	0.222701
Positive	812	758.624832779664	522.887152				0.00202609	0.0281214	0.274785	0.00331796	0.014945	-0.305261
Positive	813	759.571492218382	415.947354							0.0104076	0.0341129	0.217913
Positive	814	759.628301268869	522.87356							0.001207	0.00700305	-0.324768
Positive	815	759.636933363224	657.3494	0.000376498	0.0370505	0.289819	7.73276e-06	0.00105013	0.426963				3.09498e-05	0.000821128	0.395511
Positive	816	760.574421044726	415.947354							0.00769644	0.0272868	-0.281989
Positive	818	760.640382647924	657.37722	7.75862e-05	0.0105729	0.342236	0.000143793	0.00597117	0.361515				0.000125451	0.00241192	0.361686
Positive	820	761.577491617226	415.947354							0.0128627	0.0398292	0.208872
Positive	821	761.643673313057	657.30682	1.49732e-05	0.00676755	0.378379	2.79366e-05	0.00210611	0.391997	0.00848482	0.0290239	-0.247166	8.0841e-05	0.00171445	0.368924
Positive	824	762.590190414471	519.776952							0.0117585	0.0375945	0.226536
Positive	825	762.600280761719	655.99972				3.02831e-05	0.00213772	0.399325				7.54439e-05	0.00163899	0.380509
Positive	827	762.656105619473	719.52774				0.00415864	0.0445272	0.263887
Positive	829	763.603718908934	655.86054				4.46501e-05	0.00273186	0.394726				6.48337e-05	0.00147251	0.384684
Positive	830	764.521938927987	397.949932							2.35514e-06	3.29083e-05	0.416969
Positive	834	764.606755120389	655.83728				0.000112252	0.00502287	0.373473				0.000468605	0.00627178	0.341111
Positive	835	765.52514909319	397.921514							4.3677e-06	5.74617e-05	0.40924
Positive	838	766.535204411806	363.572406				0.000209269	0.0075589	0.333367	0.00840504	0.0289474	0.226426	1.75436e-07	5.44578e-05	0.467136
Positive	839	766.535438236939	596.039891							5.57687e-13	4.40233e-11	0.58653	0.00677619	0.0451445	0.248038
Positive	843	767.538811872322	363.472264				0.000582283	0.0121576	0.317065	0.0154405	0.0460771	0.218176	1.71907e-06	0.000145649	0.436048
Positive	847	768.553389168688	572.686308							5.56829e-09	1.40327e-07	0.510862
Positive	852	769.558621316014	417.509998							0.00995971	0.0330311	-0.271907	0.000235055	0.00370892	-0.360569
Positive	853	769.556747522471	572.69673							4.38858e-09	1.15449e-07	0.511428
Positive	857	770.061021422357	417.5112							0.0120962	0.0381449	-0.273503	0.00128651	0.0131189	-0.320141
Positive	858	770.559784217876	572.648486							1.08017e-08	2.50995e-07	0.502567
Positive	861	770.568838517718	389.264412							0.0161219	0.0477426	0.214752
Positive	868	771.572198273092	389.235536							0.0108999	0.035366	0.218301
Positive	869	771.572457916423	636.61423							2.761e-07	4.57154e-06	0.420451
Positive	876	772.524520981738	503.14694							0.00583452	0.0224369	0.283775
Positive	882	772.621108396846	647.64743							0.0142755	0.0433482	-0.261733
Positive	887	773.587914801355	481.344988										0.00667609	0.0445767	0.252405
Positive	890	773.624998784208	622.052754							0.0163614	0.0482978	-0.270402
Positive	891	773.652664763551	745.33294				0.000311445	0.00931979	0.322394				0.000386457	0.00533916	0.32408
Positive	892	774.540357483083	644.15838							0.00274221	0.0129362	0.317524
Positive	893	774.542717679403	464.416733							0.012877	0.0398292	0.257132
Positive	894	774.563868500267	205.599976							0.00515547	0.0204355	-0.301403
Positive	895	774.591129402966	481.366622										0.0075914	0.0481163	0.249499
Positive	899	774.636964850233	780.15888							0.00978166	0.032506	-0.284981
Positive	900	774.656110075652	745.66444	0.000248703	0.0286774	0.36032	0.000599697	0.0121576	0.308795				0.000121274	0.0023609	0.350114
Positive	906	776.55847502452	597.629862							0.00254021	0.0122426	0.297027
Positive	909	777.561613150201	597.636384							0.000434876	0.00311248	0.352212
Positive	910	778.535179014522	325.318674							0.016289	0.0480978	0.160883
Positive	911	778.535098237169	360.518285							2.22411e-06	3.12468e-05	0.444006
Positive	912	778.535257315724	342.778638							0.00244285	0.0119139	0.258913
Positive	913	778.537593863331	281.489782							0.0107639	0.0350795	0.256946
Positive	914	778.606285318934	503.015008				0.000159161	0.00636221	0.351012				0.000435209	0.00587728	0.333852
Positive	915	779.540970231786	281.567783							0.010159	0.0336409	0.262418
Positive	916	779.602562910322	524.627686							3.08188e-07	5.01839e-06	-0.48167
Positive	917	780.549894404769	420.859314							0.00393061	0.016618	-0.278593	0.000546703	0.00694498	-0.335005
Positive	922	780.707094552493	915.98348							4.90852e-06	6.40008e-05	0.447304
Positive	924	781.556697338186	312.06856							0.0121995	0.038219	0.232898
Positive	926	781.618934459259	657.21224	6.51153e-05	0.010309	0.330325	3.68363e-05	0.00240077	0.385715				4.58102e-05	0.00109871	0.374893
Positive	929	782.56856278231	398.105016							0.00614988	0.0231049	0.285006
Positive	930	782.565636994227	518.795306										2.2285e-05	0.000651314	-0.402386
Positive	931	782.605146738191	543.950622				0.00342377	0.0396312	0.289119				0.00287923	0.0239111	0.298561
Positive	932	782.622303630134	657.2239	8.46664e-06	0.00676755	0.379915	8.30157e-06	0.00105013	0.416783				3.65534e-05	0.000935013	0.384462
Positive	933	783.067405292194	519.180106							0.00335399	0.0150349	-0.302118	0.00633967	0.0431962	-0.268907
Positive	935	783.571608758694	398.105016							0.00646232	0.0238805	0.283928
Positive	936	783.569014605899	518.945858										0.00661806	0.0442878	-0.252422
Positive	939	783.625174790856	657.20862	6.09463e-05	0.010309	0.353039	0.0031379	0.0376297	0.284207				0.00698108	0.0460997	0.257646
Positive	941	783.636571569117	550.711928							0.000895771	0.00548206	-0.329193
Positive	942	784.57462871342	398.105016							0.00564409	0.0218741	0.287775
Positive	943	784.571325279411	519.317728							0.00544321	0.021347	-0.28202
Positive	947	784.584203721818	448.546866							1.45728e-05	0.00017098	0.404139
Positive	949	784.582272413706	655.62116				6.88742e-05	0.00362762	0.37203				0.00011838	0.00231963	0.351358
Positive	950	784.639689419769	525.499958							0.00345339	0.0153004	-0.327204
Positive	951	784.640069112718	549.058492							0.000228834	0.00181625	-0.329803
Positive	953	785.58740479431	448.543765							2.82211e-05	0.000309684	0.390762
Positive	954	785.5776574969	398.105016							0.00617769	0.0231596	0.284282
Positive	955	785.587926979763	491.517268							0.00290321	0.0134794	0.315749
Positive	957	785.652584900787	654.0235				0.000128971	0.00552363	0.320367	0.00264544	0.0126508	-0.327717	0.00459739	0.0339482	0.244055
Positive	958	785.652603239165	680.77797	2.35219e-05	0.00676755	0.357269	0.000623404	0.0123772	0.312903	0.00804903	0.0280953	-0.245858	0.00147841	0.0144374	0.285909
Positive	959	786.580538231186	398.105016							0.00762507	0.0271349	0.274937
Positive	961	786.590393012926	448.527004							4.38317e-05	0.000446641	0.381526
Positive	962	786.599853515625	554.154288							1.31398e-05	0.000154621	0.394348	0.00597425	0.0415445	0.261654
Positive	964	786.656029593389	654.01446				0.000396327	0.0102869	0.287294	0.00277754	0.0130429	-0.330172
Positive	965	786.655998741112	680.6945	9.09991e-06	0.00676755	0.369452	0.000641112	0.0125624	0.317243	0.0114049	0.0365532	-0.23066	0.00129597	0.0131706	0.29349
Positive	967	787.593532524227	448.503418							3.72178e-05	0.000392696	0.380658
Positive	968	787.602868817428	554.154288							1.62706e-05	0.000190145	0.392347	0.00712856	0.0461141	0.256767
Positive	969	787.659306983936	680.63835				0.00361445	0.041046	0.281275				0.00775539	0.049052	0.251724
Positive	970	787.659281153943	654.00954				0.00407079	0.0438161	0.257703	0.0106303	0.0346552	-0.264951
Positive	971	787.668115123561	792.89566				9.53209e-05	0.00460923	0.378246				0.00033604	0.0048669	0.334488
Positive	973	788.579731509948	230.562101							0.00574694	0.0222146	-0.306173
Positive	975	788.60586742532	554.154288							2.63428e-05	0.00028988	0.379836	0.00648179	0.0437667	0.257532
Positive	976	788.6157428307	674.57258							0.00344421	0.0153004	0.281329
Positive	977	788.671367232233	792.88946	0.00041173	0.0374051	0.235417	5.24831e-05	0.00308518	0.38925				0.000209961	0.00343968	0.344581
Positive	979	789.608951631745	554.153764							2.87501e-05	0.000313972	0.375913	0.00247051	0.021052	0.286138
Positive	981	789.619014347087	674.57258							0.00321121	0.0145152	0.28187
Positive	982	790.535093763188	572.648486							7.19939e-08	1.36618e-06	0.477943
Positive	986	790.611690147137	554.154732							0.000106893	0.000966223	0.358376
Positive	987	790.622170691547	674.56248							0.00167002	0.00894046	0.296552	0.00601517	0.0416477	0.268832
Positive	988	790.69150144182	889.82966							9.52841e-13	6.93823e-11	0.634742	0.00175233	0.0165894	0.308288
Positive	992	791.625221226243	674.51756							0.001764	0.0093389	0.293023
Positive	993	791.695283488491	890.09873							2.70459e-12	1.53231e-10	0.627199	0.00175412	0.0165894	0.309433
Positive	994	792.552934369042	531.097516							8.69281e-09	2.08421e-07	0.514448
Positive	997	792.589342842652	433.648692							0.0052845	0.0208832	0.273053
Positive	998	792.6279511101	674.49015							0.00207973	0.0105692	0.292743
Positive	999	792.707058253895	908.79616							9.50847e-09	2.22742e-07	0.544044
Positive	1000	793.543188010023	375.194375				0.000332144	0.00950217	-0.349596	0.000408221	0.00294743	-0.343519	1.86751e-06	0.000145649	-0.452585
Positive	1002	793.556173546621	531.298716							4.86982e-09	1.25864e-07	0.52216
Positive	1003	793.710753795544	908.85635							2.19046e-09	6.37439e-08	0.559051	0.00506097	0.036738	0.278892
Positive	1015	795.646658288815	889.81791							1.8909e-11	7.65705e-10	0.606006	0.00408969	0.0309619	0.285241
Positive	1016	796.076671954989	448.428183							6.6416e-05	0.000642152	0.377407
Positive	1017	796.52321078504	421.024061				8.4347e-06	0.00105013	-0.425277	0.0103309	0.0338962	-0.25532	1.84257e-07	5.44578e-05	-0.491219
Positive	1018	796.545741250978	205.630481							0.00582018	0.0224272	-0.296963
Positive	1028	797.65254584983	597.637784				0.00269828	0.0339892	0.214651
Positive	1030	798.539962051139	519.312724							0.000521113	0.00359898	-0.309873
Positive	1036	798.600065446638	496.48307							0.00839346	0.0289117	0.214721
Positive	1046	799.606731550473	674.24429							0.00245782	0.011992	0.299476
Positive	1050	799.668302134879	771.44279				0.00127048	0.0205887	0.267497				0.00111733	0.0120063	0.277666
Positive	1054	800.671718694713	771.37019	0.000382402	0.0370505	0.334654	0.000590392	0.0121576	0.305734				0.00114775	0.012202	0.290757
Positive	1060	801.68375854485	809.3063	2.41452e-05	0.00676755	0.348519	3.26663e-05	0.00222576	0.386897				9.70419e-05	0.00197913	0.357871
Positive	1063	802.595140576648	260.166249							0.00733916	0.0263221	-0.286254
Positive	1064	802.595175100379	271.826902							0.00609114	0.0229658	-0.292665
Positive	1066	802.687002934178	809.26836	2.58237e-05	0.00676755	0.347993	8.75686e-06	0.00105013	0.417429				1.61122e-05	0.000548913	0.400078
Positive	1068	803.598624179477	260.104332							0.00621404	0.0231731	-0.291645
Positive	1069	803.598687793458	271.832204							0.00598177	0.0226079	-0.292695
Positive	1070	804.550026784497	398.208982										0.00537579	0.0383729	-0.28078
Positive	1073	804.60177620636	259.778506							0.00570582	0.0220885	-0.292457
Positive	1074	804.601805172776	271.908612							0.00791317	0.0277359	-0.281998
Positive	1075	804.621477824811	518.687832							0.0110232	0.0356519	-0.206801	0.00528997	0.037941	-0.248691
Positive	1076	805.051982038473	397.986906										0.000483135	0.00632981	-0.339834
Positive	1077	805.553447789377	398.190538										0.00444809	0.0330083	-0.287822
Positive	1079	806.554817382386	398.068055										0.00312996	0.0253268	-0.286787
Positive	1080	806.568634055883	369.070774							0.00307184	0.0140303	0.304515
Positive	1084	806.628292492365	518.727052							0.0133036	0.0409378	-0.247095
Positive	1085	806.722561478873	917.72564							8.70881e-10	2.69202e-08	0.571993
Positive	1087	807.571853632902	369.031004							0.00309648	0.0141243	0.304855
Positive	1088	807.569333412211	448.665668							0.0121818	0.038219	0.24014
Positive	1091	807.634430057657	680.49052	5.71355e-05	0.010309	0.361651
Positive	1092	808.581248641868	555.820542							0.000636129	0.00422778	-0.345681	0.00100036	0.0113172	-0.330194
Positive	1094	808.57459940014	368.966597							0.00463366	0.0187324	0.29503
Positive	1095	808.584305677508	445.222086							0.00132042	0.00750922	0.337551
Positive	1097	808.738085418813	935.77234							0.000382382	0.00279326	0.364229
Positive	1098	809.083394666134	554.914058				0.00138997	0.0217166	-0.30718	0.00119815	0.00695861	-0.310565	8.38706e-06	0.000386839	-0.416771
Positive	1099	809.584741784063	555.821403							0.00271154	0.0128553	-0.277441	0.000216782	0.00349415	-0.344183
Positive	1101	809.587609628058	445.455324							0.00787379	0.0276279	0.297897
Positive	1103	809.74153684058	935.77323							0.000361269	0.00265916	0.365463
Positive	1104	810.599699876869	531.549478							0.00248451	0.0120308	0.313013
Positive	1105	810.600040688923	489.676188							0.00209921	0.0106348	0.320099
Positive	1107	810.599881716975	461.631208							0.00818631	0.0284515	0.221975
Positive	1111	811.602856996516	531.539086							0.00265774	0.0126582	0.310873
Positive	1112	811.603537807876	489.650606							0.00289237	0.0134538	0.309779
Positive	1114	811.667847751547	676.12272							0.00261417	0.0124996	-0.328931
Positive	1115	812.605930503169	531.44131							0.00300674	0.0138193	0.308623
Positive	1117	812.615597578739	594.30197							4.6436e-07	7.32143e-06	0.467838
Positive	1120	812.671218733544	675.87313							0.00352602	0.0155371	-0.319418
Positive	1121	813.608950456443	531.464514							0.0015631	0.00853445	0.326758
Positive	1122	813.618860891585	594.359452							3.33278e-07	5.3964e-06	0.471215
Positive	1125	813.683544946382	790.9445				0.00335844	0.0394847	0.283792
Positive	1126	813.674507015596	675.88046				0.00476134	0.0493927	0.219349	0.00366545	0.0158998	-0.323821
Positive	1132	814.559122171395	147.849238							0.0123534	0.0385635	-0.265296
Positive	1133	814.611527396495	531.440004							0.000879679	0.00542848	0.337119
Positive	1134	814.621986041045	594.30197							6.26663e-07	9.67047e-06	0.463099
Positive	1135	814.631522558371	693.6594							0.00388147	0.016453	0.281384
Positive	1137	814.686772728823	790.87617							0.00599588	0.0226549	-0.270361
Positive	1142	815.624986833149	594.303053							1.00755e-06	1.46989e-05	0.45693
Positive	1143	815.634939726073	693.30692							0.00555575	0.0216479	0.276209
Positive	1145	815.699329146	824.70738	7.44934e-05	0.0105729	0.250978	0.000704375	0.0135366	0.344827				0.00235669	0.0203613	0.296958
Positive	1148	816.628165282301	594.30112							8.62231e-07	1.29663e-05	0.459136
Positive	1149	816.702611320109	824.70769	6.53341e-05	0.010309	0.252014	0.00050103	0.0118905	0.352526				0.00177928	0.0167239	0.303886
Positive	1158	819.72628313448	910.33289							1.93862e-14	2.42338e-12	0.675329	0.00777256	0.0490571	0.268972
Positive	1163	820.738168303129	927.70112							1.80267e-07	3.08366e-06	0.508976
Positive	1166	821.59023249639	531.4296							0.0111338	0.0357826	0.279698
Positive	1168	821.662411112383	892.9218							1.2324e-12	8.19453e-11	0.640231
Positive	1169	821.741449484569	927.66307							1.26561e-07	2.23968e-06	0.509921
Positive	1176	822.753744811923	944.17833							0.00153266	0.00840099	0.329001
Positive	1181	823.677978604754	909.43549							1.01419e-05	0.000121606	0.441687
Positive	1187	826.571354107838	675.2847							0.00342627	0.0152795	0.289933
Positive	1189	826.595234833945	315.028958							0.00723772	0.0260884	-0.276247
Positive	1193	827.598670155896	315.147669							0.00705014	0.0256193	-0.273812
Positive	1196	827.71118442326	853.52047							0.00224596	0.0112238	0.284975
Positive	1197	828.550329539953	368.337006							0.000269796	0.00208087	0.367196
Positive	1200	829.553687484642	368.313972							0.000267442	0.00206839	0.369946
Positive	1205	830.569001951718	310.619582							0.00588943	0.0224945	0.284127
Positive	1206	830.637173348238	555.828424										0.00112825	0.0120374	-0.323105
Positive	1211	832.653029956452	675.23046										0.0061855	0.0424037	0.266008
Positive	1212	832.738324574113	919.47117							2.80286e-13	2.46894e-11	0.651906
Positive	1216	833.650108054782	675.83468							0.000818549	0.00513674	-0.352396
Positive	1217	833.742106127918	919.44811							7.44138e-14	7.96611e-12	0.661025
Positive	1219	834.597384565828	594.30197							4.35937e-05	0.000446641	0.38851
Positive	1220	834.599909855556	491.609698							0.000239166	0.00187571	0.372737
Positive	1222	834.653290419642	675.85024							0.00324015	0.0146288	-0.318777
Positive	1223	834.753868582589	936.14983							4.00448e-09	1.07071e-07	0.555947
Positive	1224	835.099536845499	593.765005							2.96317e-05	0.000321525	0.398764
Positive	1225	835.600821215332	594.302492							7.982e-06	9.96835e-05	0.424733
Positive	1226	835.603242224833	491.622858							0.000175123	0.00144532	0.379213
Positive	1227	835.656504317132	675.86397							0.00444885	0.0182256	-0.314179
Positive	1229	835.75743400361	935.99354							2.08956e-08	4.44384e-07	0.534777
Positive	1230	836.606359874449	491.538196							7.58067e-05	0.000723721	0.395808
Positive	1231	836.615198839056	536.67491							0.0034719	0.0153664	0.320499
Positive	1232	836.616178236481	591.10158							0.0148642	0.0447597	0.255906
Positive	1233	836.769416354854	952.53436							0.000151845	0.00129459	0.386871
Positive	1234	837.618592778748	536.67491							0.00367811	0.0159201	0.318724
Positive	1235	837.619162769634	591.11851							0.00850424	0.0290239	0.275534
Positive	1236	837.772775730382	952.538							0.000234667	0.00185403	0.376355
Positive	1239	838.621805733188	536.67491							0.0034815	0.015388	0.319841
Positive	1241	838.631570851526	639.85106							0.00350961	0.015475	0.31
Positive	1243	839.624539994751	536.619948							0.00365646	0.0158794	0.315858
Positive	1244	839.634989354118	639.83652							0.00531082	0.0209466	0.296493
Positive	1245	840.638136537149	639.95798							0.00345188	0.0153004	0.310267
Positive	1246	841.641125773781	639.75122							0.00451079	0.0184209	0.299299
Positive	1248	842.722729088364	898.44192							1.06944e-12	7.46014e-11	0.643016
Positive	1250	843.726415913955	898.46362							2.75803e-12	1.53231e-10	0.63449
Positive	1254	844.73820733273	912.77598							1.57979e-15	2.36842e-13	0.693832
Positive	1256	845.741683789933	912.76814							4.47979e-15	6.10502e-13	0.687138
Positive	1258	846.74490471989	913.77938							1.10121e-14	1.43383e-12	0.680025
Positive	1259	846.753688814991	929.29522							3.30441e-11	1.26839e-09	0.608091
Positive	1260	847.678014229809	898.08304							1.84621e-08	3.96164e-07	0.536404
Positive	1261	847.756765750518	929.12906							2.65816e-11	1.06329e-09	0.610097
Positive	1264	848.681486744068	897.9058							4.90571e-12	2.49495e-10	0.626873
Positive	1265	848.769352809084	945.80292							1.29502e-05	0.000154047	0.433711
Positive	1269	849.693475100108	912.4565							1.50506e-08	3.30436e-07	0.535152
Positive	1270	849.772667720153	945.80292							1.76713e-05	0.000203313	0.428963
Positive	1271	850.553178507945	515.796652							0.00696251	0.0253845	-0.268815	0.00253956	0.0215683	-0.288216
Positive	1272	850.571395864355	594.229017							2.13835e-05	0.000243944	0.407109
Positive	1275	850.696976089153	912.47396							1.10113e-09	3.3651e-08	0.560354
Positive	1276	850.712487923242	825.24946							0.000302675	0.00231144	0.349179
Positive	1277	850.785071072242	962.34328							0.00018719	0.00152344	0.384207
Positive	1278	851.557299654438	515.82696							0.0045048	0.0184052	-0.304059	0.000137382	0.00259039	-0.373495
Positive	1279	851.574039301793	594.227147							4.79494e-05	0.000478681	0.384998
Positive	1280	851.715835293584	825.97352							0.000311585	0.00236206	0.349611
Positive	1281	851.788461343756	962.34328							0.000199902	0.00160751	0.382852
Positive	1282	853.726771807826	855.22265							0.0163433	0.0480978	0.227213
Positive	1289	856.581829986442	491.70308							0.000170977	0.00142011	0.382435
Positive	1292	856.652923482824	594.237038							3.51584e-05	0.000372896	0.395683
Positive	1293	856.738239572375	909.46381							4.84602e-10	1.53056e-08	0.577877
Positive	1296	857.585248697525	491.58158							0.000173741	0.00144103	0.38008
Positive	1297	857.656133409781	594.253223							0.00140291	0.00790433	0.308714
Positive	1299	858.596766456767	591.849897							0.0158751	0.047431	0.257372
Positive	1300	858.753962985971	922.56074							9.57689e-12	4.10298e-10	0.625419
Positive	1302	859.757461138166	922.52648							5.88117e-12	2.84327e-10	0.627963
Positive	1303	860.540953961854	134.045637							0.016072	0.0477426	-0.255608
Positive	1304	860.613612266992	640.34716							0.00674489	0.0247024	0.289695
Positive	1305	860.733457176989	834.23313							5.93515e-06	7.51397e-05	0.420936
Positive	1307	861.772942751554	937.77983							1.35019e-11	5.62125e-10	0.613997
Positive	1308	862.624275084776	379.747326				0.000228576	0.00806201	0.364257				8.12049e-05	0.00171445	0.385156
Positive	1309	862.748858802049	853.58819							0.000691128	0.00449051	0.316758
Positive	1310	862.784893033801	954.0492							3.7043e-06	5.01928e-05	0.452127
Positive	1311	863.752236340015	853.591							0.000979066	0.00588786	0.310662
Positive	1312	863.788352102385	954.04116							5.09911e-06	6.61896e-05	0.445021
Positive	1314	864.80085523573	968.82485							0.00239157	0.011727	0.307469
Positive	1316	865.804367459342	968.87028							0.00197615	0.0101645	0.312508
Positive	1317	866.807564194058	968.83256							0.000655931	0.00432239	0.341809
Positive	1320	870.753788421832	916.19914							1.14858e-09	3.4477e-08	0.565921
Positive	1321	871.757158607326	916.17854							5.4215e-10	1.69262e-08	0.578339
Positive	1322	872.537859969527	397.906318				0.00426506	0.0451825	-0.281065	2.83651e-05	0.000310742	-0.397238	0.00011014	0.00220134	-0.374396
Positive	1323	872.760484810281	916.08342							9.12654e-12	4.00602e-10	0.620293
Positive	1324	872.769199678262	931.18034							2.878e-08	5.996e-07	0.527296
Positive	1325	873.693631314872	902.70609							1.08059e-06	1.55665e-05	0.472613
Positive	1326	873.77204192959	930.99782							9.41086e-08	1.70977e-06	0.506605
Positive	1329	874.696922842865	902.06248							6.89687e-09	1.7096e-07	0.551199
Positive	1330	874.784807057581	947.44864							0.000775765	0.00489778	0.334989
Positive	1332	875.557069733183	428.485363										0.0074529	0.0474391	-0.270308
Positive	1333	875.709162855249	916.30874							5.58287e-06	7.11866e-05	0.454233
Positive	1334	875.787873176694	947.44702							0.000466823	0.00327118	0.348334
Positive	1337	876.712581708539	916.28714							1.26792e-05	0.00015109	0.434743
Positive	1338	876.728405935006	829.4463							8.00479e-05	0.000754214	0.376847
Positive	1339	876.728278285095	845.57848							0.0038153	0.0163139	0.281012
Positive	1341	877.572724730614	557.503956							0.00354998	0.0155371	-0.312969	0.00211412	0.018829	-0.312393
Positive	1342	877.724428295383	932.43403										0.00267238	0.0225051	-0.286035
Positive	1343	877.715909249347	916.11906							6.96024e-09	1.71033e-07	0.536038
Positive	1344	877.731794095673	829.5718							0.000124034	0.00109661	0.366139
Positive	1347	878.637476137367	491.587126							0.000162961	0.00136501	0.3836
Positive	1348	878.727834626927	932.42125										0.000495474	0.00643044	-0.326587
Positive	1349	878.743853589898	848.77187							0.0118621	0.0377526	0.24658
Positive	1351	879.731207324203	932.43205										0.000529885	0.00678887	-0.333412
Positive	1352	879.739886557662	947.46042				0.00224602	0.0295332	-0.304046	0.0059816	0.0226079	-0.279053	7.99356e-06	0.00037972	-0.426658
Positive	1353	879.747244739365	848.78634							0.0126124	0.0390235	0.247378
Positive	1354	880.589961072061	419.291881							0.0153359	0.0458694	0.162799
Positive	1355	880.743090525797	947.44577										0.00318668	0.025613	-0.27881
Positive	1356	880.750317685888	848.79752							0.00951189	0.0317122	0.248307
Positive	1358	881.592450099859	419.305126							0.00893635	0.0302849	0.191956
Positive	1359	881.683771380757	829.37519							0.00140817	0.00791607	0.313807
Positive	1360	881.746447137885	947.51094				0.00338138	0.0395101	-0.292861	0.0160134	0.0476346	-0.250507	2.02113e-05	0.000618301	-0.40626
Positive	1361	881.755735459872	962.36664							0.0092431	0.0310555	-0.261943	0.000244434	0.00380294	-0.35853
Positive	1364	882.687103396332	829.4463							0.00235014	0.0116068	0.298355
Positive	1365	882.759167877127	962.37752							0.00456893	0.0185649	-0.273356	9.22653e-05	0.00191049	-0.375829
Positive	1367	883.762314151871	962.44488				0.002196	0.029131	-0.300609	0.0025739	0.0123673	-0.295379	1.56387e-05	0.000545172	-0.414174
Positive	1371	886.785043778865	939.25444							2.87186e-09	8.19453e-08	0.546816
Positive	1372	887.75234707508	853.61148							0.00193954	0.0100451	0.272794
Positive	1373	887.788391221299	939.23978							3.98673e-09	1.07071e-07	0.542591
Positive	1374	888.764512615807	856.71716							0.00822494	0.0284568	0.248409
Positive	1375	888.800518910937	954.46018							6.29145e-07	9.67047e-06	0.472601
Positive	1376	889.767876495594	855.67013							0.0100235	0.0331271	0.246363
Positive	1377	889.803955006456	954.44618							6.40644e-07	9.80468e-06	0.472537
Positive	1378	890.743936111444	840.72786							0.000493104	0.00342133	0.328322
Positive	1381	890.816221758326	968.8834							0.003853	0.0163721	0.287225
Positive	1382	891.683288071051	916.56224							7.40004e-08	1.37796e-06	0.5094
Positive	1384	891.819875777463	969.0292							0.00370868	0.0159807	0.289848
Positive	1385	892.686446303164	916.21961							3.16531e-05	0.000339416	0.411944
Positive	1386	892.738121194012	896.24189							4.90043e-05	0.000484825	0.407384
Positive	1389	893.69795619108	932.45135				0.00351197	0.0401866	-0.277605				0.000159492	0.00288232	-0.347695
Positive	1390	893.719824205386	856.84309							0.00147471	0.00817636	0.304545
Positive	1392	893.755618556399	955.62347							2.68716e-06	3.69937e-05	0.443577
Positive	1395	894.701047656817	932.42947							0.000526225	0.00362373	-0.348242	9.24022e-05	0.00191049	-0.372389
Positive	1397	894.753900059674	910.53102							4.97891e-05	0.00049112	0.411656
Positive	1398	894.759039864549	955.6871							9.93937e-07	1.46079e-05	0.456842
Positive	1399	895.713915085436	947.44787										0.00115973	0.0122425	-0.32106
Positive	1401	895.757242156385	910.6513							3.13888e-05	0.000337409	0.422897
Positive	1403	896.769370765149	917.5614							1.44645e-08	3.1964e-07	0.532096
Positive	1404	897.729533052375	962.50494				0.000947007	0.0167008	-0.327815	0.000184703	0.00151125	-0.36664	1.8634e-06	0.000145649	-0.457113
Positive	1405	897.772420440809	917.25456							1.41318e-08	3.15461e-07	0.534053
Positive	1406	898.733337808326	962.51056							6.33921e-05	0.000617121	-0.387863	0.000939185	0.010788	-0.327773
Positive	1407	898.784504755714	932.57058							1.11721e-08	2.58289e-07	0.527806
Positive	1408	899.787065186795	932.5231							1.24065e-08	2.79513e-07	0.528076
Positive	1409	900.569230295405	531.710662							0.00116535	0.00683754	-0.310428	0.00136147	0.013697	-0.315827
Positive	1410	900.712544250975	901.94345							4.55166e-05	0.000459225	0.390336
Positive	1411	900.799976215391	947.68018							7.77475e-07	1.17649e-05	0.469471
Positive	1413	901.637274472207	675.88046							0.00423724	0.0175573	-0.26771
Positive	1414	901.802727485628	947.65763							1.00131e-06	1.46244e-05	0.463807
Positive	1415	902.585195824487	594.30112							0.00405532	0.0169998	0.289515
Positive	1416	902.744091817906	832.9694							3.34368e-05	0.000355082	0.391844
Positive	1417	902.743885332155	848.78773							1.21012e-06	1.73568e-05	0.44228
Positive	1418	902.7803447363	866.54946							0.000244675	0.00191279	0.35388
Positive	1419	902.815368811149	962.28643							4.57312e-05	0.000459225	0.394046
Positive	1421	903.739800753267	933.33624							0.000898063	0.0054831	0.315548
Positive	1422	903.747527257405	832.90018							0.000391193	0.00285211	0.331549
Positive	1423	903.818487374244	962.5064							6.50883e-05	0.000631617	0.386632
Positive	1424	904.589988933428	402.997002							0.000112387	0.000999333	0.386359
Positive	1425	904.743382967992	934.08006							0.000980134	0.00588786	0.306297
Positive	1428	904.831898387767	977.28954							0.00422307	0.0175472	0.288729
Positive	1429	905.593383953821	403.100512							8.2671e-05	0.000777225	0.395588
Positive	1432	905.835029929926	977.32518							0.00336802	0.0150795	0.293891
Positive	1433	906.605688755412	450.189692							2.97859e-05	0.000322528	0.374197
Positive	1435	906.758609574148	949.10114							0.00333806	0.0150125	0.284398
Positive	1437	907.699284419994	832.78716							0.00197485	0.0101479	0.301437
Positive	1440	908.702722314541	832.75878							0.00595562	0.0225892	0.276917
Positive	1449	914.780275888467	858.44757							6.76699e-05	0.000650528	0.372154
Positive	1450	914.816084403815	956.49376							2.10632e-08	4.45478e-07	0.528454
Positive	1451	915.783594224732	858.44865							7.64847e-05	0.000725782	0.370604
Positive	1452	916.796096978923	874.98082							0.00253468	0.0122141	0.29307
Positive	1453	916.832105829655	970.54249							2.24946e-06	3.1521e-05	0.448526
Positive	1454	917.79885278628	875.00406							0.00302729	0.0138898	0.287237
Positive	1456	918.774855495547	860.09503							0.00316731	0.014356	0.277393
Positive	1457	918.812019448077	894.4168							0.000416501	0.00300521	0.349161
Positive	1458	919.735530279987	880.42625							4.47231e-05	0.000452739	0.395736
Positive	1460	919.778136436011	860.08886							0.00513332	0.0203436	0.26587
Positive	1461	919.815402616645	894.42054							0.000162344	0.00136044	0.379439
Positive	1462	920.739116677533	880.03946							3.81159e-05	0.000400785	0.390595
Positive	1471	924.568957650928	491.418763							0.000936369	0.00569194	0.339803
Positive	1473	924.800547594332	941.15796							0.000533307	0.0036566	0.358184
Positive	1476	925.803731190991	941.04116							0.000474182	0.00331248	0.36057
Positive	1478	926.743638459556	823.80928							4.01802e-06	5.36975e-05	0.436093
Positive	1479	926.816079858873	958.94838							0.00221923	0.0111297	0.315772
Positive	1482	928.759774954391	836.5072							1.02304e-06	1.47728e-05	0.454503
Positive	1483	928.831649712985	965.32683							0.000553448	0.00375767	0.349389
Positive	1484	929.762926456176	836.45361							8.33674e-06	0.000103319	0.411124
Positive	1485	930.774921252103	853.60835							0.000588102	0.0039614	0.333397
Positive	1486	930.829129304742	963.86402							0.0140216	0.0426112	0.253443
Positive	1487	930.862847726657	955.6225				0.00162461	0.0239929	-0.310694	2.30019e-05	0.000261189	-0.409039	3.7536e-06	0.000229659	-0.435134
Positive	1488	931.778049719427	853.61148							0.00047943	0.00333963	0.335164
Positive	1492	935.730095814774	853.58398							0.00405675	0.0169998	0.271027
Positive	1494	936.73343069454	853.5881							0.000438102	0.00312649	0.322338
Positive	1497	939.752337743394	871.35276							0.00704416	0.025614	0.267142
Positive	1502	945.75112382112	881.51564							4.16981e-05	0.000431092	0.396107
Positive	1504	952.831044679699	955.76425							0.0027621	0.0129694	0.322663
Positive	1507	958.80695810211	879.98304							0.0024731	0.0120212	0.295171
Positive	1516	1152.36728116285	519.356008							0.00178941	0.00948131	0.295475
Positive	1522	1191.39124972579	554.154732							0.0122375	0.038219	0.238439
